# Supplementary material for: Variation in tissue-specific gene expression among natural populations
Source: Genome Biol. 2005 Jan 26;6(2):R13. doi: 10.1186/gb-2005-6-2-r13 (PMC551533; doi:10.1186/gb-2005-6-2-r13)
Supplement: Additional data file 1 — The results from statistical analyses for all genes [file gb-2005-6-2-r13-s1.xls]

## Sheet: Sheet1
Gene	Source of Variance	p			Maine			New Jersey			Georgia				Tissue Difference?	Inconsistent	Interaction?
					Mean	Comparison		Mean	Comparison		Mean	Comparison				between Pops?
3 hydroxy 3 methylglutaryl CoA red	among Pops.	0.875958	ns	Liver	13.897	L-H	*	13.9041	L-H	*	12.8666	L-H	*		Yes	No	-
	among Tissues	7.93295e-07	***	Heart	11.9073	H-B	ns	11.6689	H-B	ns	11.9046	H-B	ns		No	-	-
	Interaction	0.0228979	*	Brain	11.9434	L-B	*	11.9288	L-B	*	12.3396	L-B	ns		Yes	Yes	Yes
	Indiv within Pop	3.53093e-05	***
	Tissue by Indiv in Pop	0.171579	ns
3 hydroxyacyl CoA dehydr enoyl CoA hyd	among Pops.	0.399182	ns	Liver	13.4486	L-H	ns	13.1525	L-H	ns	13.337	L-H	ns		No	-	-
	among Tissues	0.83314	ns	Heart	13.4314	H-B	ns	13.209	H-B	ns	13.2659	H-B	ns		No	-	-
	Interaction	0.195652	ns	Brain	13.2501	L-B	ns	13.2403	L-B	ns	13.3517	L-B	ns		No	-	-
	Indiv within Pop	0.00561422	**
	Tissue by Indiv in Pop	0.683175	ns
6 phosphogluconate dehydr	among Pops.	0.818109	ns	Liver	13.0665	L-H	ns	12.7542	L-H	ns	12.7663	L-H	ns		No	-	-
	among Tissues	0.164177	ns	Heart	12.8223	H-B	ns	12.7001	H-B	ns	12.6552	H-B	ns		No	-	-
	Interaction	0.118296	ns	Brain	12.7251	L-B	*	12.8328	L-B	ns	12.8469	L-B	ns		Yes	Yes	No
	Indiv within Pop	6.65344e-05	***
	Tissue by Indiv in Pop	0.603993	ns
6 phosphogluconolactonase	among Pops.	0.0633951	ns	Liver	13.1986	L-H	ns	12.9012	L-H	ns	12.9823	L-H	ns		No	-	-
	among Tissues	0.0900081	ns	Heart	13.3046	H-B	ns	12.9016	H-B	ns	13.4587	H-B	ns		No	-	-
	Interaction	0.563891	ns	Brain	13.527	L-B	ns	13.0433	L-B	ns	13.3883	L-B	ns		No	-	-
	Indiv within Pop	0.00391472	**
	Tissue by Indiv in Pop	0.00575373	**
acetyl CoA acetyltransferase 2	among Pops.	0.520473	ns	Liver	13.8695	L-H	*	13.8621	L-H	*	13.4792	L-H	*		Yes	No	-
	among Tissues	5.63736e-05	***	Heart	13.1281	H-B	ns	12.9922	H-B	ns	13.0176	H-B	ns		No	-	-
	Interaction	0.114255	ns	Brain	13.4386	L-B	ns	13.1016	L-B	*	13.453	L-B	ns		Yes	Yes	No
	Indiv within Pop	2.12227e-05	***
	Tissue by Indiv in Pop	0.00242246	**
acetyl CoA carboxylase alpha	among Pops.	0.0542633	ns	Liver	13.5989	L-H	ns	13.4637	L-H	ns	13.8714	L-H	ns		No	-	-
	among Tissues	0.000286355	***	Heart	13.6799	H-B	*	13.2973	H-B	ns	13.5406	H-B	ns		Yes	Yes	No
	Interaction	0.195666	ns	Brain	13.1545	L-B	*	13.1489	L-B	ns	13.2633	L-B	*		Yes	Yes	No
	Indiv within Pop	0.029684	*
	Tissue by Indiv in Pop	0.0210246	*
acetyl CoA synthetase	among Pops.	0.688496	ns	Liver	13.0092	L-H	ns	12.8661	L-H	ns	12.9013	L-H	ns		No	-	-
	among Tissues	0.0115356	*	Heart	13.0686	H-B	ns	13.0252	H-B	ns	12.9261	H-B	ns		No	-	-
	Interaction	0.422199	ns	Brain	13.0925	L-B	ns	13.209	L-B	*	13.0799	L-B	ns		Yes	Yes	No
	Indiv within Pop	0.000898575	***
	Tissue by Indiv in Pop	0.145993	ns
acid sphingomyelinase	among Pops.	0.701073	ns	Liver	11.5344	L-H	ns	11.5948	L-H	ns	11.4422	L-H	ns		No	-	-
	among Tissues	0.729494	ns	Heart	11.554	H-B	ns	11.5321	H-B	ns	11.7285	H-B	ns		No	-	-
	Interaction	0.646014	ns	Brain	11.4995	L-B	ns	11.5525	L-B	ns	11.6749	L-B	ns		No	-	-
	Indiv within Pop	0.00103969	**
	Tissue by Indiv in Pop	0.000124042	***
acyl CoA dehydr	among Pops.	0.600463	ns	Liver	13.0396	L-H	ns	12.8414	L-H	ns	12.8942	L-H	ns		No	-	-
	among Tissues	0.610095	ns	Heart	12.9267	H-B	ns	12.8194	H-B	ns	12.8353	H-B	ns		No	-	-
	Interaction	0.685162	ns	Brain	12.8762	L-B	ns	12.821	L-B	ns	12.9506	L-B	ns		No	-	-
	Indiv within Pop	0.00452104	**
	Tissue by Indiv in Pop	0.260764	ns
ADH 1 A1	among Pops.	0.0939327	ns	Liver	13.751	L-H	*	13.7097	L-H	*	13.4381	L-H	*		Yes	No	-
	among Tissues	4.61672e-05	***	Heart	13.4449	H-B	ns	13.3023	H-B	ns	13.1128	H-B	*		Yes	Yes	No
	Interaction	0.140651	ns	Brain	13.5032	L-B	*	13.3941	L-B	*	13.4182	L-B	ns		Yes	Yes	No
	Indiv within Pop	0.0197725	*
	Tissue by Indiv in Pop	0.58616	ns
ADH class II mito	among Pops.	0.362016	ns	Liver	13.6917	L-H	*	13.3369	L-H	*	13.2865	L-H	ns		Yes	Yes	Yes
	among Tissues	0.000338596	***	Heart	13.366	H-B	ns	13.017	H-B	*	13.1145	H-B	ns		Yes	Yes	Yes
	Interaction	0.0153746	*	Brain	13.387	L-B	*	13.48	L-B	ns	13.3349	L-B	ns		Yes	Yes	Yes
	Indiv within Pop	7.09911e-06	***
	Tissue by Indiv in Pop	0.496548	ns
ADH class III	among Pops.	0.96159	ns	Liver	15.0469	L-H	ns	15.1287	L-H	ns	15.2119	L-H	ns		No	-	-
	among Tissues	0.759619	ns	Heart	15.3156	H-B	ns	14.7489	H-B	ns	15.024	H-B	ns		No	-	-
	Interaction	0.16861	ns	Brain	14.6915	L-B	ns	15.388	L-B	ns	14.8912	L-B	ns		No	-	-
	Indiv within Pop	3.96686e-05	***
	Tissue by Indiv in Pop	0.000467841	***
aldo keto reductase 1 A1	among Pops.	0.149773	ns	Liver	14.5177	L-H	*	13.62	L-H	*	13.553	L-H	*		Yes	No	-
	among Tissues	8.43006e-08	***	Heart	12.9817	H-B	ns	12.693	H-B	ns	12.7999	H-B	ns		No	-	-
	Interaction	0.000864108	***	Brain	12.7424	L-B	*	12.8833	L-B	*	13.1187	L-B	*		Yes	No	-
	Indiv within Pop	0.0461951	*
	Tissue by Indiv in Pop	0.60058	ns
aldo keto reductase 1 D1	among Pops.	0.797052	ns	Liver	13.4761	L-H	*	13.5139	L-H	*	13.5206	L-H	*		Yes	No	-
	among Tissues	1.89892e-06	***	Heart	12.8942	H-B	ns	12.7174	H-B	ns	12.7706	H-B	ns		No	-	-
	Interaction	0.437013	ns	Brain	12.8103	L-B	*	12.8868	L-B	*	13.0391	L-B	*		Yes	No	-
	Indiv within Pop	0.0279344	*
	Tissue by Indiv in Pop	0.174091	ns
aldolase 1 A	among Pops.	0.357702	ns	Liver	12.4286	L-H	ns	11.9779	L-H	*	12.167	L-H	ns		Yes	Yes	Yes
	among Tissues	0.00515323	**	Heart	13.2704	H-B	*	13.3618	H-B	ns	13.1828	H-B	ns		Yes	Yes	Yes
	Interaction	0.0188825	*	Brain	11.9558	L-B	ns	13.9139	L-B	*	12.0493	L-B	ns		Yes	Yes	Yes
	Indiv within Pop	2.30893e-06	***
	Tissue by Indiv in Pop	0.000706453	***
aldose reductase	among Pops.	0.811329	ns	Liver	15.1813	L-H	*	15.2608	L-H	*	15.7232	L-H	*		Yes	No	-
	among Tissues	2.45793e-06	***	Heart	13.9904	H-B	ns	13.6349	H-B	ns	13.608	H-B	ns		No	-	-
	Interaction	0.363953	ns	Brain	14.3736	L-B	ns	14.1151	L-B	*	14.414	L-B	*		Yes	Yes	No
	Indiv within Pop	0.000183033	***
	Tissue by Indiv in Pop	0.224163	ns
alpha ketoglut dehyd lipoamide	among Pops.	0.194994	ns	Liver	13.239	L-H	ns	13.0996	L-H	*	13.2194	L-H	ns		Yes	Yes	No
	among Tissues	0.000229191	***	Heart	13.5005	H-B	ns	13.8451	H-B	ns	13.5494	H-B	ns		No	-	-
	Interaction	0.160786	ns	Brain	13.57	L-B	ns	13.7889	L-B	*	13.4895	L-B	ns		Yes	Yes	No
	Indiv within Pop	0.122623	ns
	Tissue by Indiv in Pop	0.0835617	ns
aspartate aminotransferaseE mito	among Pops.	0.0817912	ns	Liver	12.9239	L-H	ns	12.9403	L-H	*	12.9993	L-H	*		Yes	Yes	Yes
	among Tissues	0.000818336	***	Heart	12.95	H-B	ns	13.4988	H-B	ns	13.9233	H-B	*		Yes	Yes	Yes
	Interaction	0.0144798	*	Brain	12.8316	L-B	ns	13.3797	L-B	ns	13.1355	L-B	ns		No	-	-
	Indiv within Pop	0.0122817	*
	Tissue by Indiv in Pop	0.38738	ns
ATP syn B	among Pops.	0.531838	ns	Liver	14.8792	L-H	*	14.9393	L-H	*	15.1388	L-H	*		Yes	No	-
	among Tissues	3.34445e-05	***	Heart	15.2043	H-B	ns	15.5282	H-B	*	15.5988	H-B	*		Yes	Yes	No
	Interaction	0.141307	ns	Brain	15.2092	L-B	*	15.1346	L-B	ns	15.2729	L-B	ns		Yes	Yes	No
	Indiv within Pop	9.00921e-05	***
	Tissue by Indiv in Pop	0.742697	ns
ATP syn beta	among Pops.	0.465183	ns	Liver	13.6648	L-H	ns	13.847	L-H	*	13.7009	L-H	*		Yes	Yes	No
	among Tissues	0.000914926	***	Heart	14.0776	H-B	ns	14.3516	H-B	ns	14.4062	H-B	*		Yes	Yes	No
	Interaction	0.519517	ns	Brain	13.9305	L-B	ns	14.1605	L-B	ns	13.8361	L-B	ns		No	-	-
	Indiv within Pop	0.000153926	***
	Tissue by Indiv in Pop	0.0222714	*
ATP syn C vacuolar	among Pops.	0.42654	ns	Liver	13.101	L-H	ns	12.9519	L-H	ns	12.9673	L-H	ns		No	-	-
	among Tissues	0.00373804	**	Heart	13.1557	H-B	ns	12.9144	H-B	ns	12.7948	H-B	*		Yes	Yes	No
	Interaction	0.545319	ns	Brain	13.4008	L-B	ns	13.0902	L-B	ns	13.2022	L-B	ns		No	-	-
	Indiv within Pop	7.91628e-06	***
	Tissue by Indiv in Pop	0.287727	ns
ATP syn F0 6	among Pops.	0.644273	ns	Liver	12.2753	L-H	ns	11.2713	L-H	ns	11.422	L-H	ns		No	-	-
	among Tissues	0.84255	ns	Heart	11.7032	H-B	ns	11.2728	H-B	ns	11.8993	H-B	ns		No	-	-
	Interaction	0.447933	ns	Brain	11.2987	L-B	ns	11.4812	L-B	ns	11.6735	L-B	ns		No	-	-
	Indiv within Pop	8.17496e-06	***
	Tissue by Indiv in Pop	0.000383982	***
ATP syn H vacuolar	among Pops.	0.868711	ns	Liver	15.5462	L-H	ns	15.6276	L-H	ns	15.7352	L-H	ns		No	-	-
	among Tissues	0.00222074	**	Heart	15.9974	H-B	ns	16.0868	H-B	ns	16.0233	H-B	ns		No	-	-
	Interaction	0.798772	ns	Brain	16.2525	L-B	*	16.0513	L-B	ns	16.2543	L-B	ns		Yes	Yes	No
	Indiv within Pop	0.00638875	**
	Tissue by Indiv in Pop	0.0525491	ns
ATP syn H+ F1 gamma	among Pops.	0.690612	ns	Liver	14.0888	L-H	*	13.9881	L-H	*	14.0928	L-H	*		Yes	No	-
	among Tissues	2.08906e-06	***	Heart	14.4846	H-B	ns	14.6877	H-B	*	14.6709	H-B	ns		Yes	Yes	No
	Interaction	0.370418	ns	Brain	14.3738	L-B	*	14.3934	L-B	*	14.4443	L-B	*		Yes	No	-
	Indiv within Pop	0.0107325	*
	Tissue by Indiv in Pop	0.311914	ns
ATP syn H+ F0 d	among Pops.	0.377702	ns	Liver	14.7393	L-H	*	14.8944	L-H	*	14.8189	L-H	*		Yes	No	-
	among Tissues	4.7324e-05	***	Heart	15.5749	H-B	ns	15.6195	H-B	ns	15.3626	H-B	ns		No	-	-
	Interaction	0.467957	ns	Brain	15.3686	L-B	*	15.2682	L-B	ns	14.9891	L-B	ns		Yes	Yes	No
	Indiv within Pop	6.95811e-05	***
	Tissue by Indiv in Pop	0.00289273	**
ATP syn H+ F1 alpha	among Pops.	0.740555	ns	Liver	13.8837	L-H	*	13.6967	L-H	*	13.6398	L-H	*		Yes	No	-
	among Tissues	4.55116e-05	***	Heart	14.236	H-B	ns	14.3816	H-B	ns	14.0147	H-B	ns		No	-	-
	Interaction	0.26374	ns	Brain	14.1341	L-B	ns	14.1746	L-B	*	14.0671	L-B	*		Yes	Yes	No
	Indiv within Pop	1.79453e-07	***
	Tissue by Indiv in Pop	0.397511	ns
ATP syn H+ F1 delta	among Pops.	0.253721	ns	Liver	12.6401	L-H	ns	12.6979	L-H	ns	12.5831	L-H	*		Yes	Yes	No
	among Tissues	0.00315906	**	Heart	12.9168	H-B	ns	13.1784	H-B	ns	13.3401	H-B	ns		No	-	-
	Interaction	0.402184	ns	Brain	12.608	L-B	ns	13.0526	L-B	ns	12.8535	L-B	ns		No	-	-
	Indiv within Pop	0.00192252	**
	Tissue by Indiv in Pop	0.00760356	**
ATP syn H+ F1 epsilon	among Pops.	0.463512	ns	Liver	13.4933	L-H	ns	13.8164	L-H	ns	13.5937	L-H	*		Yes	Yes	No
	among Tissues	0.0020946	**	Heart	14.273	H-B	ns	14.471	H-B	ns	14.5593	H-B	ns		No	-	-
	Interaction	0.964316	ns	Brain	13.8377	L-B	ns	14.11	L-B	ns	14.0659	L-B	ns		No	-	-
	Indiv within Pop	0.000672858	***
	Tissue by Indiv in Pop	0.00186664	**
ATP syn H+ FO b 1	among Pops.	0.347494	ns	Liver	14.7722	L-H	ns	14.7814	L-H	ns	14.5466	L-H	ns		No	-	-
	among Tissues	0.0141556	*	Heart	14.9686	H-B	ns	14.8332	H-B	ns	14.8415	H-B	ns		No	-	-
	Interaction	0.00550567	**	Brain	15.2696	L-B	*	14.5129	L-B	ns	15.1732	L-B	*		Yes	Yes	Yes
	Indiv within Pop	0.000936243	***
	Tissue by Indiv in Pop	0.433141	ns
ATP syn H+ FO c 9 2	among Pops.	0.102764	ns	Liver	14.4842	L-H	*	14.566	L-H	*	14.7192	L-H	*		Yes	No	-
	among Tissues	2.65933e-06	***	Heart	14.9481	H-B	*	15.3094	H-B	*	15.3174	H-B	*		Yes	No	-
	Interaction	0.172896	ns	Brain	14.5197	L-B	ns	14.9789	L-B	*	14.7854	L-B	ns		Yes	Yes	No
	Indiv within Pop	9.38863e-05	***
	Tissue by Indiv in Pop	0.089852	ns
ATP syn H+ FO f 2	among Pops.	0.562636	ns	Liver	13.2864	L-H	ns	13.6433	L-H	ns	13.3507	L-H	ns		No	-	-
	among Tissues	0.0735594	ns	Heart	13.7011	H-B	ns	13.8928	H-B	ns	14.0691	H-B	ns		No	-	-
	Interaction	0.874065	ns	Brain	13.4404	L-B	ns	13.5696	L-B	ns	13.5888	L-B	ns		No	-	-
	Indiv within Pop	0.000451473	***
	Tissue by Indiv in Pop	0.000552553	***
ATP syn H+ FO F6	among Pops.	0.065494	ns	Liver	13.3488	L-H	*	13.205	L-H	*	13.4771	L-H	*		Yes	No	-
	among Tissues	1.83546e-09	***	Heart	14.8539	H-B	*	15.2539	H-B	*	15.7878	H-B	*		Yes	No	-
	Interaction	0.0218008	*	Brain	13.4946	L-B	ns	14.088	L-B	*	13.8206	L-B	ns		Yes	Yes	Yes
	Indiv within Pop	0.0182701	*
	Tissue by Indiv in Pop	0.145282	ns
ATP syn H+ FO g	among Pops.	0.781938	ns	Liver	13.0239	L-H	ns	12.895	L-H	ns	12.8015	L-H	ns		No	-	-
	among Tissues	0.297524	ns	Heart	12.8895	H-B	ns	12.8007	H-B	ns	12.7061	H-B	ns		No	-	-
	Interaction	0.423543	ns	Brain	12.7881	L-B	ns	12.7609	L-B	ns	12.8853	L-B	ns		No	-	-
	Indiv within Pop	0.00191196	**
	Tissue by Indiv in Pop	0.412111	ns
ATP syn oligomycin	among Pops.	0.684546	ns	Liver	13.5418	L-H	*	13.171	L-H	*	13.2838	L-H	*		Yes	No	-
	among Tissues	4.52222e-05	***	Heart	12.8179	H-B	ns	12.6787	H-B	ns	12.6222	H-B	ns		No	-	-
	Interaction	0.546253	ns	Brain	12.7178	L-B	*	12.6652	L-B	*	12.7999	L-B	*		Yes	No	-
	Indiv within Pop	3.40674e-05	***
	Tissue by Indiv in Pop	0.0938466	ns
ATPase 8	among Pops.	0.833586	ns	Liver	17.2871	L-H	ns	17.5695	L-H	ns	17.4961	L-H	ns		No	-	-
	among Tissues	0.504078	ns	Heart	17.3753	H-B	ns	17.4982	H-B	ns	17.4424	H-B	ns		No	-	-
	Interaction	0.0943921	ns	Brain	17.6265	L-B	ns	17.3271	L-B	ns	17.6289	L-B	ns		No	-	-
	Indiv within Pop	0.000709092	***
	Tissue by Indiv in Pop	0.174809	ns
ATPase Cu++ alpha	among Pops.	0.182749	ns	Liver	13.517	L-H	*	13.4552	L-H	*	13.6093	L-H	*		Yes	No	-
	among Tissues	9.85338e-06	***	Heart	12.9947	H-B	ns	12.8027	H-B	ns	13.1438	H-B	ns		No	-	-
	Interaction	0.657685	ns	Brain	13.0212	L-B	*	13.0177	L-B	*	13.2868	L-B	*		Yes	No	-
	Indiv within Pop	0.00271395	**
	Tissue by Indiv in Pop	0.209414	ns
ATPase H+ lysosomal 16kD	among Pops.	0.233159	ns	Liver	13.3956	L-H	ns	13.216	L-H	ns	13.3228	L-H	ns		No	-	-
	among Tissues	0.022159	*	Heart	13.3398	H-B	ns	13.1602	H-B	ns	13.1674	H-B	*		Yes	Yes	No
	Interaction	0.161656	ns	Brain	13.4455	L-B	ns	13.2283	L-B	ns	13.6277	L-B	*		Yes	Yes	No
	Indiv within Pop	0.00103121	**
	Tissue by Indiv in Pop	0.08341	ns
ATPase H+ lysosomal D 42kDa	among Pops.	0.317296	ns	Liver	13.0477	L-H	ns	12.9468	L-H	ns	12.963	L-H	ns		No	-	-
	among Tissues	0.0013346	**	Heart	13.0625	H-B	*	12.9374	H-B	ns	12.9921	H-B	*		Yes	Yes	No
	Interaction	0.164828	ns	Brain	13.4663	L-B	*	13.0347	L-B	ns	13.5769	L-B	*		Yes	Yes	No
	Indiv within Pop	0.000573961	***
	Tissue by Indiv in Pop	0.0647405	ns
ATPase H+ lysosomal M8 9	among Pops.	0.13272	ns	Liver	13.3717	L-H	ns	13.1741	L-H	ns	13.2126	L-H	ns		No	-	-
	among Tissues	1.43784e-05	***	Heart	13.7781	H-B	*	13.3877	H-B	ns	13.3813	H-B	*		Yes	Yes	No
	Interaction	0.228596	ns	Brain	14.7967	L-B	*	13.8832	L-B	ns	14.6745	L-B	*		Yes	Yes	No
	Indiv within Pop	2.36384e-05	***
	Tissue by Indiv in Pop	0.000284474	***
citrate synthase	among Pops.	0.869787	ns	Liver	13.5642	L-H	ns	13.4983	L-H	ns	13.5081	L-H	ns		No	-	-
	among Tissues	0.0350274	*	Heart	13.6914	H-B	ns	13.6935	H-B	ns	13.6782	H-B	ns		No	-	-
	Interaction	0.79327	ns	Brain	13.7246	L-B	ns	13.582	L-B	ns	13.7329	L-B	ns		No	-	-
	Indiv within Pop	2.57283e-06	***
	Tissue by Indiv in Pop	0.0250107	*
cold inducible RNA binding	among Pops.	0.020934	*	Liver	14.1207	L-H	ns	13.7595	L-H	ns	13.7296	L-H	ns		No	-	-
	among Tissues	9.85208e-05	***	Heart	14.3651	H-B	ns	14.0623	H-B	*	13.6652	H-B	*		Yes	Yes	No
	Interaction	0.65409	ns	Brain	14.837	L-B	*	14.7181	L-B	*	14.3446	L-B	*		Yes	No	-
	Indiv within Pop	0.00431523	**
	Tissue by Indiv in Pop	0.00341604	**
cold shock domain fruYP1	among Pops.	0.325164	ns	Liver	15.2558	L-H	*	15.4567	L-H	ns	15.5123	L-H	*		Yes	Yes	Yes
	among Tissues	0.00312023	**	Heart	16.0364	H-B	*	15.8426	H-B	ns	16.201	H-B	*		Yes	Yes	Yes
	Interaction	0.0116891	*	Brain	15.3073	L-B	ns	16.4274	L-B	*	15.4843	L-B	ns		Yes	Yes	Yes
	Indiv within Pop	6.02108e-05	***
	Tissue by Indiv in Pop	0.00892214	**
control herring	among Pops.	0.808844	ns	Liver	11.6804	L-H	*	11.8565	L-H	*	11.6868	L-H	ns		Yes	Yes	No
	among Tissues	0.000420725	***	Heart	11.2174	H-B	ns	11.0895	H-B	ns	11.2914	H-B	ns		No	-	-
	Interaction	0.613189	ns	Brain	11.0979	L-B	*	11.266	L-B	*	11.2922	L-B	ns		Yes	Yes	No
	Indiv within Pop	0.00372906	**
	Tissue by Indiv in Pop	0.028818	*
control J 12	among Pops.	0.708004	ns	Liver	12.3638	L-H	ns	12.1855	L-H	ns	12.1711	L-H	ns		No	-	-
	among Tissues	0.722585	ns	Heart	12.3893	H-B	ns	12.1845	H-B	ns	12.3214	H-B	ns		No	-	-
	Interaction	0.950318	ns	Brain	12.2598	L-B	ns	12.1217	L-B	ns	12.2544	L-B	ns		No	-	-
	Indiv within Pop	8.61354e-05	***
	Tissue by Indiv in Pop	0.0522734	ns
control J 14	among Pops.	0.631969	ns	Liver	12.0259	L-H	ns	11.9142	L-H	ns	11.8203	L-H	ns		No	-	-
	among Tissues	0.999448	ns	Heart	12.0151	H-B	ns	11.8841	H-B	ns	11.8647	H-B	ns		No	-	-
	Interaction	0.946504	ns	Brain	12.0095	L-B	ns	11.8417	L-B	ns	11.9177	L-B	ns		No	-	-
	Indiv within Pop	0.000619113	***
	Tissue by Indiv in Pop	0.195545	ns
control J 2	among Pops.	0.575598	ns	Liver	12.1295	L-H	ns	12.0261	L-H	ns	12.1955	L-H	ns		No	-	-
	among Tissues	0.568281	ns	Heart	12.2973	H-B	ns	12.0429	H-B	ns	12.4922	H-B	ns		No	-	-
	Interaction	0.947799	ns	Brain	12.2213	L-B	ns	12.0189	L-B	ns	12.2409	L-B	ns		No	-	-
	Indiv within Pop	3.5752e-05	***
	Tissue by Indiv in Pop	0.0106191	*
control J 25	among Pops.	0.784757	ns	Liver	12.1742	L-H	ns	12.01	L-H	ns	12.1505	L-H	ns		No	-	-
	among Tissues	0.520746	ns	Heart	12.3261	H-B	ns	12.0996	H-B	ns	12.387	H-B	ns		No	-	-
	Interaction	0.974953	ns	Brain	12.2187	L-B	ns	12.128	L-B	ns	12.1995	L-B	ns		No	-	-
	Indiv within Pop	3.78794e-05	***
	Tissue by Indiv in Pop	0.0458772	*
control J 27	among Pops.	0.521559	ns	Liver	12.4619	L-H	ns	12.3304	L-H	ns	12.431	L-H	ns		No	-	-
	among Tissues	0.76319	ns	Heart	12.4314	H-B	ns	12.4171	H-B	ns	12.6196	H-B	ns		No	-	-
	Interaction	0.918876	ns	Brain	12.4182	L-B	ns	12.3099	L-B	ns	12.5787	L-B	ns		No	-	-
	Indiv within Pop	0.00349248	**
	Tissue by Indiv in Pop	0.0485453	*
control J 31	among Pops.	0.634121	ns	Liver	12.489	L-H	ns	12.323	L-H	ns	12.3565	L-H	ns		No	-	-
	among Tissues	0.605064	ns	Heart	12.5429	H-B	ns	12.3557	H-B	ns	12.501	H-B	ns		No	-	-
	Interaction	0.989145	ns	Brain	12.4306	L-B	ns	12.2706	L-B	ns	12.398	L-B	ns		No	-	-
	Indiv within Pop	8.42137e-05	***
	Tissue by Indiv in Pop	0.0186228	*
control J 7	among Pops.	0.594991	ns	Liver	12.2927	L-H	ns	12.1195	L-H	ns	12.2587	L-H	ns		No	-	-
	among Tissues	0.919144	ns	Heart	12.3073	H-B	ns	12.0696	H-B	ns	12.2931	H-B	ns		No	-	-
	Interaction	0.92587	ns	Brain	12.2341	L-B	ns	12.1355	L-B	ns	12.2252	L-B	ns		No	-	-
	Indiv within Pop	0.000282963	***
	Tissue by Indiv in Pop	0.442063	ns
cystathionine beta synthase	among Pops.	0.917561	ns	Liver	14.8214	L-H	*	14.9714	L-H	*	14.8586	L-H	*		Yes	No	-
	among Tissues	2.63143e-06	***	Heart	13.9232	H-B	*	13.7083	H-B	*	13.83	H-B	*		Yes	No	-
	Interaction	0.757406	ns	Brain	14.7706	L-B	ns	14.6087	L-B	ns	14.6657	L-B	ns		No	-	-
	Indiv within Pop	2.80009e-06	***
	Tissue by Indiv in Pop	0.000500621	***
cyto C oxi VIIA	among Pops.	0.536899	ns	Liver	14.0334	L-H	ns	14.1779	L-H	ns	14.0713	L-H	ns		No	-	-
	among Tissues	0.000261914	***	Heart	14.1103	H-B	*	13.9323	H-B	ns	13.8935	H-B	*		Yes	Yes	No
	Interaction	0.0786966	ns	Brain	14.5004	L-B	*	14.1776	L-B	ns	14.475	L-B	*		Yes	Yes	No
	Indiv within Pop	0.000778932	***
	Tissue by Indiv in Pop	0.0174528	*
cyto C oxi I	among Pops.	0.944007	ns	Liver	17.354	L-H	ns	17.3853	L-H	ns	17.327	L-H	ns		No	-	-
	among Tissues	0.0187818	*	Heart	17.671	H-B	ns	17.631	H-B	ns	17.4517	H-B	ns		No	-	-
	Interaction	0.809314	ns	Brain	17.7162	L-B	ns	17.7644	L-B	ns	17.8711	L-B	ns		No	-	-
	Indiv within Pop	0.0452651	*
	Tissue by Indiv in Pop	0.02928	*
cyto C oxi II	among Pops.	0.936649	ns	Liver	13.2725	L-H	*	13.3372	L-H	*	13.0807	L-H	*		Yes	No	-
	among Tissues	1.04265e-05	***	Heart	13.6216	H-B	ns	13.9495	H-B	*	13.8182	H-B	ns		Yes	Yes	Yes
	Interaction	0.0213158	*	Brain	13.7047	L-B	*	13.4291	L-B	ns	13.6173	L-B	*		Yes	Yes	Yes
	Indiv within Pop	7.98276e-06	***
	Tissue by Indiv in Pop	0.225925	ns
cyto C oxi III	among Pops.	0.717975	ns	Liver	17.1756	L-H	*	17.1773	L-H	*	17.1287	L-H	*		Yes	No	-
	among Tissues	4.88784e-08	***	Heart	17.6644	H-B	ns	17.464	H-B	ns	17.4767	H-B	ns		No	-	-
	Interaction	0.21138	ns	Brain	17.6553	L-B	*	17.6048	L-B	*	17.6308	L-B	*		Yes	No	-
	Indiv within Pop	7.25838e-05	***
	Tissue by Indiv in Pop	0.701714	ns
cyto C oxi IV 1	among Pops.	0.736422	ns	Liver	13.2842	L-H	*	13.3817	L-H	ns	13.5038	L-H	ns		Yes	Yes	No
	among Tissues	0.00431563	**	Heart	13.7679	H-B	ns	13.6301	H-B	ns	13.8682	H-B	ns		No	-	-
	Interaction	0.304613	ns	Brain	13.7476	L-B	*	13.6035	L-B	ns	13.5299	L-B	ns		Yes	Yes	No
	Indiv within Pop	0.00301564	**
	Tissue by Indiv in Pop	0.0310838	*
cyto C oxi IV 2	among Pops.	0.189334	ns	Liver	13.5155	L-H	ns	13.4295	L-H	*	13.508	L-H	*		Yes	Yes	Yes
	among Tissues	2.52985e-05	***	Heart	13.7381	H-B	ns	14.0292	H-B	*	14.2952	H-B	*		Yes	Yes	Yes
	Interaction	0.0209358	*	Brain	13.6654	L-B	ns	13.401	L-B	ns	13.8915	L-B	*		Yes	Yes	Yes
	Indiv within Pop	0.000195951	***
	Tissue by Indiv in Pop	0.148745	ns
cyto C oxi VA	among Pops.	0.855123	ns	Liver	14.7643	L-H	*	14.8733	L-H	*	15.0231	L-H	*		Yes	No	-
	among Tissues	1.34788e-05	***	Heart	15.5666	H-B	*	15.6981	H-B	*	15.4599	H-B	ns		Yes	Yes	No
	Interaction	0.38334	ns	Brain	15.0983	L-B	ns	15.1102	L-B	ns	15.0968	L-B	ns		No	-	-
	Indiv within Pop	5.86871e-05	***
	Tissue by Indiv in Pop	0.0171816	*
cyto C oxi Vb	among Pops.	0.644099	ns	Liver	12.9411	L-H	ns	12.6902	L-H	ns	12.7264	L-H	ns		No	-	-
	among Tissues	0.394925	ns	Heart	12.8955	H-B	ns	12.6914	H-B	ns	12.7683	H-B	ns		No	-	-
	Interaction	0.52393	ns	Brain	12.8517	L-B	ns	12.8642	L-B	ns	12.9035	L-B	ns		No	-	-
	Indiv within Pop	0.000126654	***
	Tissue by Indiv in Pop	0.173326	ns
Cyto C Oxi VI c	among Pops.	0.581832	ns	Liver	13.6966	L-H	ns	13.9425	L-H	ns	13.7774	L-H	*		Yes	Yes	No
	among Tissues	0.00978722	**	Heart	14.1601	H-B	ns	14.3783	H-B	ns	14.5042	H-B	ns		No	-	-
	Interaction	0.882464	ns	Brain	13.8269	L-B	ns	14.0367	L-B	ns	14.1825	L-B	ns		No	-	-
	Indiv within Pop	4.08975e-05	***
	Tissue by Indiv in Pop	0.0181564	*
cyto C oxi VIA	among Pops.	0.396533	ns	Liver	12.6592	L-H	*	12.7409	L-H	*	12.6765	L-H	*		Yes	No	-
	among Tissues	2.57109e-05	***	Heart	13.3958	H-B	ns	13.4452	H-B	ns	13.7297	H-B	ns		No	-	-
	Interaction	0.535299	ns	Brain	13.6278	L-B	*	13.5442	L-B	*	14.104	L-B	*		Yes	No	-
	Indiv within Pop	0.00186211	**
	Tissue by Indiv in Pop	0.0312737	*
cyto C oxi VIa	among Pops.	0.245584	ns	Liver	14.0918	L-H	ns	14.0822	L-H	ns	13.9017	L-H	*		Yes	Yes	No
	among Tissues	2.30147e-05	***	Heart	14.3038	H-B	*	14.7585	H-B	*	14.8116	H-B	*		Yes	No	-
	Interaction	0.256428	ns	Brain	12.95	L-B	*	13.5564	L-B	ns	13.6684	L-B	ns		Yes	Yes	No
	Indiv within Pop	0.000513638	***
	Tissue by Indiv in Pop	0.00446754	**
cyto C oxi VIb	among Pops.	0.463561	ns	Liver	13.3752	L-H	ns	13.6412	L-H	ns	13.3714	L-H	*		Yes	Yes	No
	among Tissues	0.00138432	**	Heart	14.0703	H-B	ns	14.2455	H-B	ns	14.3676	H-B	ns		No	-	-
	Interaction	0.849011	ns	Brain	13.6044	L-B	ns	13.8617	L-B	ns	13.8954	L-B	ns		No	-	-
	Indiv within Pop	0.00086467	***
	Tissue by Indiv in Pop	0.00208691	**
cyto C oxi VIB	among Pops.	0.703007	ns	Liver	15.0615	L-H	*	14.9993	L-H	*	15.1161	L-H	ns		Yes	Yes	No
	among Tissues	0.000530625	***	Heart	15.6739	H-B	ns	15.6305	H-B	ns	15.4948	H-B	ns		No	-	-
	Interaction	0.860286	ns	Brain	15.6254	L-B	*	15.485	L-B	ns	15.5163	L-B	ns		Yes	Yes	No
	Indiv within Pop	0.00360717	**
	Tissue by Indiv in Pop	0.000666673	***
cyto C oxi VIIC	among Pops.	0.0840572	ns	Liver	14.3151	L-H	*	14.3576	L-H	*	14.3825	L-H	ns		Yes	Yes	No
	among Tissues	0.00014474	***	Heart	14.7891	H-B	ns	14.887	H-B	ns	14.6896	H-B	ns		No	-	-
	Interaction	0.221167	ns	Brain	14.6849	L-B	*	14.8675	L-B	*	14.4528	L-B	ns		Yes	Yes	No
	Indiv within Pop	0.0149308	*
	Tissue by Indiv in Pop	0.00475197	**
cyto C oxi VIIIa	among Pops.	0.789081	ns	Liver	13.4537	L-H	ns	13.4869	L-H	*	13.6777	L-H	*		Yes	Yes	No
	among Tissues	5.3223e-05	***	Heart	13.3246	H-B	*	13.2384	H-B	ns	13.3071	H-B	*		Yes	Yes	No
	Interaction	0.0619978	ns	Brain	13.5021	L-B	ns	13.3426	L-B	ns	13.6487	L-B	ns		No	-	-
	Indiv within Pop	1.30194e-07	***
	Tissue by Indiv in Pop	0.983746	ns
cyto C oxi VIIIb	among Pops.	0.245496	ns	Liver	13.3861	L-H	ns	13.0364	L-H	*	13.1271	L-H	*		Yes	Yes	Yes
	among Tissues	8.38452e-08	***	Heart	13.6024	H-B	*	14.1873	H-B	*	14.3631	H-B	*		Yes	No	-
	Interaction	0.00961841	**	Brain	12.6968	L-B	*	12.7724	L-B	ns	12.9148	L-B	ns		Yes	Yes	Yes
	Indiv within Pop	0.000109126	***
	Tissue by Indiv in Pop	0.000693512	***
delta 6 fatty acid desaturase	among Pops.	0.420459	ns	Liver	14.9893	L-H	*	14.8804	L-H	*	14.8458	L-H	*		Yes	No	-
	among Tissues	1.18971e-06	***	Heart	12.4735	H-B	ns	12.2298	H-B	ns	12.757	H-B	*		Yes	Yes	No
	Interaction	0.653885	ns	Brain	13.3442	L-B	*	13.1529	L-B	*	13.9387	L-B	ns		Yes	Yes	No
	Indiv within Pop	0.000675854	***
	Tissue by Indiv in Pop	0.00335455	**
diacylglycerol synthase	among Pops.	0.67018	ns	Liver	14.0712	L-H	*	13.8428	L-H	*	13.9854	L-H	*		Yes	No	-
	among Tissues	0.000389654	***	Heart	13.118	H-B	ns	12.7659	H-B	ns	12.9761	H-B	ns		No	-	-
	Interaction	0.926124	ns	Brain	13.0045	L-B	*	13.0289	L-B	*	13.2071	L-B	*		Yes	No	-
	Indiv within Pop	0.000893981	***
	Tissue by Indiv in Pop	0.00142786	**
dihydrolipoamide dehyd E3 PDH	among Pops.	0.697126	ns	Liver	13.3428	L-H	ns	13.2227	L-H	ns	13.2939	L-H	ns		No	-	-
	among Tissues	0.272181	ns	Heart	13.3722	H-B	ns	13.3799	H-B	ns	13.4192	H-B	ns		No	-	-
	Interaction	0.804951	ns	Brain	13.31	L-B	ns	13.3329	L-B	ns	13.4277	L-B	ns		No	-	-
	Indiv within Pop	0.00393982	**
	Tissue by Indiv in Pop	0.016483	*
dihydrolipoamide S acetyltrans E2 PDH	among Pops.	0.293159	ns	Liver	14.8084	L-H	ns	14.6673	L-H	ns	14.8414	L-H	ns		No	-	-
	among Tissues	0.339422	ns	Heart	15.0123	H-B	ns	14.8635	H-B	ns	14.6458	H-B	ns		No	-	-
	Interaction	0.316431	ns	Brain	15.0762	L-B	ns	14.7445	L-B	ns	14.9277	L-B	ns		No	-	-
	Indiv within Pop	4.84823e-05	***
	Tissue by Indiv in Pop	0.000564335	***
dihydrolipoamide S succinyltrans E2 PDH	among Pops.	0.157903	ns	Liver	12.9656	L-H	ns	12.9327	L-H	ns	12.8633	L-H	ns		No	-	-
	among Tissues	0.0546165	ns	Heart	13.1949	H-B	ns	13.1982	H-B	ns	12.9245	H-B	ns		No	-	-
	Interaction	0.61552	ns	Brain	13.1772	L-B	ns	13.0278	L-B	ns	12.874	L-B	ns		No	-	-
	Indiv within Pop	0.0597744	ns
	Tissue by Indiv in Pop	0.464942	ns
dodecenoyl CoA Delta isomerase	among Pops.	0.795251	ns	Liver	13.1314	L-H	ns	13.0087	L-H	ns	13.0046	L-H	ns		No	-	-
	among Tissues	0.304016	ns	Heart	13.1879	H-B	ns	13.2577	H-B	ns	13.005	H-B	ns		No	-	-
	Interaction	0.46349	ns	Brain	13.1376	L-B	ns	13.1025	L-B	ns	13.0968	L-B	ns		No	-	-
	Indiv within Pop	1.10025e-05	***
	Tissue by Indiv in Pop	0.302545	ns
enolase alpha	among Pops.	0.655	ns	Liver	14.703	L-H	ns	14.4786	L-H	ns	14.435	L-H	ns		No	-	-
	among Tissues	0.000813709	***	Heart	14.3729	H-B	*	14.3123	H-B	ns	14.158	H-B	*		Yes	Yes	No
	Interaction	0.699067	ns	Brain	14.9459	L-B	ns	14.6324	L-B	ns	14.8058	L-B	ns		No	-	-
	Indiv within Pop	1.31565e-08	***
	Tissue by Indiv in Pop	0.00761495	**
enolase beta muscle	among Pops.	0.347922	ns	Liver	15.2828	L-H	ns	14.9868	L-H	*	15.0406	L-H	ns		Yes	Yes	No
	among Tissues	0.000523226	***	Heart	15.5084	H-B	ns	15.5353	H-B	ns	15.1066	H-B	ns		No	-	-
	Interaction	0.0583172	ns	Brain	15.455	L-B	ns	15.6635	L-B	*	15.3942	L-B	*		Yes	Yes	No
	Indiv within Pop	0.00544864	**
	Tissue by Indiv in Pop	0.617486	ns
enoyl CoA hydratase 1	among Pops.	0.934465	ns	Liver	13.6826	L-H	ns	13.5659	L-H	ns	13.6734	L-H	ns		No	-	-
	among Tissues	0.826399	ns	Heart	13.5957	H-B	ns	13.7738	H-B	ns	13.6514	H-B	ns		No	-	-
	Interaction	0.226188	ns	Brain	13.6789	L-B	ns	13.6085	L-B	ns	13.6938	L-B	ns		No	-	-
	Indiv within Pop	0.000240839	***
	Tissue by Indiv in Pop	0.00158053	**
epoxide hydrolase 1	among Pops.	0.0710698	ns	Liver	13.6591	L-H	ns	13.7814	L-H	ns	13.8007	L-H	ns		No	-	-
	among Tissues	0.0521789	ns	Heart	13.4018	H-B	ns	13.3022	H-B	ns	13.7483	H-B	ns		No	-	-
	Interaction	0.727612	ns	Brain	13.3644	L-B	ns	13.3507	L-B	ns	13.4418	L-B	ns		No	-	-
	Indiv within Pop	0.0848578	ns
	Tissue by Indiv in Pop	1.37262e-05	***
erythroid cell TF	among Pops.	0.660108	ns	Liver	12.9384	L-H	ns	12.9289	L-H	ns	13.0185	L-H	ns		No	-	-
	among Tissues	0.00367038	**	Heart	12.9641	H-B	ns	12.6986	H-B	*	12.8431	H-B	*		Yes	Yes	No
	Interaction	0.29248	ns	Brain	13.0513	L-B	ns	13.0235	L-B	ns	13.0932	L-B	ns		No	-	-
	Indiv within Pop	0.112941	ns
	Tissue by Indiv in Pop	0.97556	ns
fatty acid binding 7 brain	among Pops.	0.542417	ns	Liver	13.6444	L-H	ns	13.9272	L-H	ns	13.4758	L-H	ns		No	-	-
	among Tissues	0.00528849	**	Heart	13.2614	H-B	*	13.0367	H-B	ns	13.1147	H-B	*		Yes	Yes	No
	Interaction	0.363836	ns	Brain	14.3402	L-B	ns	13.6611	L-B	ns	14.4855	L-B	*		Yes	Yes	No
	Indiv within Pop	0.000925279	***
	Tissue by Indiv in Pop	4.56906e-07	***
fatty acid binding H6	among Pops.	0.381262	ns	Liver	14.9446	L-H	*	15.136	L-H	ns	15.0924	L-H	*		Yes	Yes	Yes
	among Tissues	0.00367661	**	Heart	15.5734	H-B	*	15.5454	H-B	ns	15.8586	H-B	*		Yes	Yes	Yes
	Interaction	0.0335157	*	Brain	14.8945	L-B	ns	15.9263	L-B	*	15.0885	L-B	ns		Yes	Yes	Yes
	Indiv within Pop	8.90907e-07	***
	Tissue by Indiv in Pop	0.00284865	**
fatty acid binding heart	among Pops.	0.558883	ns	Liver	15.7159	L-H	*	15.4593	L-H	*	14.9268	L-H	ns		Yes	Yes	Yes
	among Tissues	1.52314e-05	***	Heart	14.994	H-B	*	14.7588	H-B	ns	15.0785	H-B	*		Yes	Yes	Yes
	Interaction	0.0166851	*	Brain	14.3332	L-B	*	14.6785	L-B	*	14.3419	L-B	*		Yes	No	-
	Indiv within Pop	0.000298852	***
	Tissue by Indiv in Pop	0.103766	ns
fatty acid binding liver basic	among Pops.	0.0695988	ns	Liver	17.1555	L-H	*	17.5685	L-H	*	17.4026	L-H	*		Yes	No	-
	among Tissues	9.01133e-11	***	Heart	13.9372	H-B	ns	12.8929	H-B	ns	13.8746	H-B	ns		No	-	-
	Interaction	0.0279067	*	Brain	13.3549	L-B	*	13.4863	L-B	*	14.2486	L-B	*		Yes	No	-
	Indiv within Pop	0.974263	ns
	Tissue by Indiv in Pop	0.997346	ns
fatty acid syn	among Pops.	0.246777	ns	Liver	14.6931	L-H	*	14.7339	L-H	*	13.6965	L-H	ns		Yes	Yes	No
	among Tissues	0.00267005	**	Heart	13.5032	H-B	ns	13.2991	H-B	ns	13.2319	H-B	ns		No	-	-
	Interaction	0.137368	ns	Brain	13.9036	L-B	ns	13.3537	L-B	*	13.9379	L-B	ns		Yes	Yes	No
	Indiv within Pop	0.000141144	***
	Tissue by Indiv in Pop	4.90017e-06	***
forkhead box P2	among Pops.	0.586596	ns	Liver	13.4922	L-H	*	13.6307	L-H	*	13.6461	L-H	*		Yes	No	-
	among Tissues	1.12333e-05	***	Heart	14.3832	H-B	ns	14.4599	H-B	*	14.2078	H-B	*		Yes	Yes	No
	Interaction	0.0500235	ns	Brain	14.0703	L-B	*	13.5012	L-B	ns	13.6906	L-B	ns		Yes	Yes	No
	Indiv within Pop	0.0078355	**
	Tissue by Indiv in Pop	0.0783831	ns
fructose bisphosphatase	among Pops.	0.0710776	ns	Liver	13.8133	L-H	ns	13.264	L-H	ns	13.1614	L-H	ns		No	-	-
	among Tissues	0.652946	ns	Heart	13.324	H-B	ns	13.3056	H-B	ns	13.2402	H-B	ns		No	-	-
	Interaction	0.0761116	ns	Brain	12.9866	L-B	*	13.711	L-B	ns	13.1213	L-B	ns		Yes	Yes	No
	Indiv within Pop	0.0415191	*
	Tissue by Indiv in Pop	3.53479e-06	***
fumarate hydratase	among Pops.	0.104986	ns	Liver	13.5666	L-H	ns	13.3832	L-H	*	13.6825	L-H	*		Yes	Yes	Yes
	among Tissues	2.22322e-06	***	Heart	14.0004	H-B	*	14.7435	H-B	*	15.1028	H-B	*		Yes	No	-
	Interaction	0.0115247	*	Brain	13.3641	L-B	ns	14.0619	L-B	*	13.7723	L-B	ns		Yes	Yes	Yes
	Indiv within Pop	3.56751e-06	***
	Tissue by Indiv in Pop	0.00593006	**
G3PDH	among Pops.	0.106803	ns	Liver	12.4112	L-H	*	12.343	L-H	*	12.3102	L-H	*		Yes	No	-
	among Tissues	4.45266e-09	***	Heart	13.3729	H-B	*	13.7686	H-B	*	14.0808	H-B	*		Yes	No	-
	Interaction	0.0369432	*	Brain	12.1062	L-B	ns	12.5499	L-B	ns	12.5115	L-B	ns		No	-	-
	Indiv within Pop	0.00774883	**
	Tissue by Indiv in Pop	0.108136	ns
glucokin hexokin	among Pops.	0.392439	ns	Liver	13.448	L-H	ns	13.5804	L-H	*	13.0383	L-H	ns		Yes	Yes	No
	among Tissues	0.00774886	**	Heart	12.9077	H-B	ns	12.8545	H-B	ns	12.8133	H-B	ns		No	-	-
	Interaction	0.239728	ns	Brain	12.9239	L-B	ns	12.8319	L-B	*	13.0992	L-B	ns		Yes	Yes	No
	Indiv within Pop	0.0917267	ns
	Tissue by Indiv in Pop	0.000121947	***
glucose 6 phosphatase	among Pops.	0.301015	ns	Liver	12.2155	L-H	*	12.8428	L-H	*	12.9851	L-H	*		Yes	No	-
	among Tissues	4.39355e-09	***	Heart	11.3726	H-B	ns	11.1063	H-B	ns	11.1823	H-B	ns		No	-	-
	Interaction	0.006047	**	Brain	11.3974	L-B	*	11.3778	L-B	*	11.2842	L-B	*		Yes	No	-
	Indiv within Pop	0.903653	ns
	Tissue by Indiv in Pop	0.964558	ns
glucose 6 phosphatase isomerase	among Pops.	0.536785	ns	Liver	13.6207	L-H	ns	13.412	L-H	*	13.4105	L-H	ns		Yes	Yes	No
	among Tissues	0.00552803	**	Heart	13.9106	H-B	ns	13.8424	H-B	ns	13.6051	H-B	ns		No	-	-
	Interaction	0.231312	ns	Brain	13.7175	L-B	ns	13.6161	L-B	ns	13.7961	L-B	*		Yes	Yes	No
	Indiv within Pop	4.57368e-05	***
	Tissue by Indiv in Pop	0.0147068	*
glucosidase II beta	among Pops.	0.515574	ns	Liver	11.1313	L-H	ns	11.223	L-H	*	10.9192	L-H	ns		Yes	Yes	No
	among Tissues	0.165988	ns	Heart	11.1661	H-B	ns	10.9362	H-B	ns	10.9087	H-B	ns		No	-	-
	Interaction	0.226514	ns	Brain	11.1511	L-B	ns	11.1545	L-B	ns	11.0894	L-B	ns		No	-	-
	Indiv within Pop	0.0425175	*
	Tissue by Indiv in Pop	0.92136	ns
glutamate decarboxylase	among Pops.	0.0621545	ns	Liver	13.4159	L-H	*	11.5298	L-H	ns	11.1955	L-H	ns		Yes	Yes	Yes
	among Tissues	0.0426109	*	Heart	11.4173	H-B	ns	11.2006	H-B	ns	11.2661	H-B	ns		No	-	-
	Interaction	0.00953387	**	Brain	10.9961	L-B	*	11.7007	L-B	ns	11.5649	L-B	ns		Yes	Yes	Yes
	Indiv within Pop	0.0419937	*
	Tissue by Indiv in Pop	0.000458448	***
glutamate dehydr 1	among Pops.	0.56106	ns	Liver	13.6575	L-H	*	13.2663	L-H	*	13.4212	L-H	*		Yes	No	-
	among Tissues	1.74861e-05	***	Heart	12.958	H-B	ns	12.6385	H-B	ns	12.7207	H-B	ns		No	-	-
	Interaction	0.232814	ns	Brain	12.8026	L-B	*	12.8194	L-B	*	13.0278	L-B	ns		Yes	Yes	No
	Indiv within Pop	0.000715319	***
	Tissue by Indiv in Pop	0.40606	ns
glutaminase kidney	among Pops.	0.476174	ns	Liver	13.5827	L-H	ns	13.2329	L-H	*	13.4027	L-H	*		Yes	Yes	Yes
	among Tissues	1.61159e-05	***	Heart	13.706	H-B	*	13.8373	H-B	*	14.2249	H-B	*		Yes	No	-
	Interaction	0.0456655	*	Brain	13.0014	L-B	*	13.2695	L-B	ns	13.3351	L-B	ns		Yes	Yes	Yes
	Indiv within Pop	6.75249e-07	***
	Tissue by Indiv in Pop	0.00766135	**
glutaryl CoA dehyd	among Pops.	0.691662	ns	Liver	14.1773	L-H	ns	14.2517	L-H	ns	14.1902	L-H	ns		No	-	-
	among Tissues	0.823636	ns	Heart	14.4708	H-B	ns	13.9414	H-B	ns	14.1244	H-B	ns		No	-	-
	Interaction	0.103819	ns	Brain	13.9021	L-B	ns	14.4979	L-B	ns	13.9408	L-B	ns		No	-	-
	Indiv within Pop	0.000215894	***
	Tissue by Indiv in Pop	0.000126317	***
glutathione peroxidase 4	among Pops.	0.282111	ns	Liver	14.9813	L-H	*	14.9165	L-H	*	14.6504	L-H	*		Yes	No	-
	among Tissues	7.50161e-09	***	Heart	13.8187	H-B	ns	13.3474	H-B	*	13.5414	H-B	ns		Yes	Yes	No
	Interaction	0.0818992	ns	Brain	13.7065	L-B	*	13.7475	L-B	*	13.7931	L-B	*		Yes	No	-
	Indiv within Pop	0.0195438	*
	Tissue by Indiv in Pop	0.084332	ns
glutathione S trans mu 5	among Pops.	0.174265	ns	Liver	12.7096	L-H	ns	12.5314	L-H	ns	12.4278	L-H	ns		No	-	-
	among Tissues	3.08929e-05	***	Heart	12.621	H-B	*	12.8788	H-B	*	12.7818	H-B	ns		Yes	Yes	Yes
	Interaction	0.0172946	*	Brain	13.4338	L-B	ns	14.6054	L-B	*	13.1387	L-B	ns		Yes	Yes	Yes
	Indiv within Pop	2.17817e-06	***
	Tissue by Indiv in Pop	0.000502902	***
glutatione S trans A	among Pops.	0.909481	ns	Liver	12.7509	L-H	*	12.7907	L-H	ns	12.5979	L-H	*		Yes	Yes	No
	among Tissues	1.48077e-07	***	Heart	13.1293	H-B	*	13.0503	H-B	*	13.1368	H-B	*		Yes	No	-
	Interaction	0.517691	ns	Brain	13.6188	L-B	*	13.6483	L-B	*	13.4676	L-B	*		Yes	No	-
	Indiv within Pop	1.89619e-06	***
	Tissue by Indiv in Pop	0.578546	ns
glycerol kinase	among Pops.	0.446502	ns	Liver	13.2492	L-H	*	13.3011	L-H	*	13.2214	L-H	*		Yes	No	-
	among Tissues	1.61872e-07	***	Heart	13.7355	H-B	ns	14.0498	H-B	*	13.9176	H-B	*		Yes	Yes	No
	Interaction	0.324861	ns	Brain	13.5765	L-B	*	13.7834	L-B	*	13.5931	L-B	*		Yes	No	-
	Indiv within Pop	0.000467972	***
	Tissue by Indiv in Pop	0.647599	ns
glycogene phosphorylase muscle	among Pops.	0.911886	ns	Liver	11.6607	L-H	ns	11.5879	L-H	ns	11.3664	L-H	ns		No	-	-
	among Tissues	0.00026367	***	Heart	12.0068	H-B	ns	12.203	H-B	ns	11.9815	H-B	ns		No	-	-
	Interaction	0.388251	ns	Brain	12.4771	L-B	*	12.1327	L-B	ns	12.4575	L-B	*		Yes	Yes	No
	Indiv within Pop	1.13883e-05	***
	Tissue by Indiv in Pop	0.0175889	*
GPX2: glutathione peroxidase 2	among Pops.	0.0511401	ns	Liver	14.5498	L-H	ns	13.8981	L-H	ns	13.777	L-H	ns		No	-	-
	among Tissues	0.668051	ns	Heart	14.3393	H-B	ns	13.8741	H-B	ns	14.0154	H-B	ns		No	-	-
	Interaction	0.051463	ns	Brain	13.8177	L-B	*	14.3021	L-B	ns	13.7601	L-B	ns		Yes	Yes	No
	Indiv within Pop	0.00241034	**
	Tissue by Indiv in Pop	1.99408e-05	***
hepatocyte nuclear F 4 A	among Pops.	0.338577	ns	Liver	14.9161	L-H	*	15.0676	L-H	*	14.9846	L-H	*		Yes	No	-
	among Tissues	4.70823e-12	***	Heart	12.8262	H-B	ns	12.5134	H-B	ns	12.7122	H-B	*		Yes	Yes	No
	Interaction	0.140099	ns	Brain	12.9024	L-B	*	12.8748	L-B	*	13.1744	L-B	*		Yes	No	-
	Indiv within Pop	0.988725	ns
	Tissue by Indiv in Pop	0.999612	ns
hypoxia inducible F 1 a	among Pops.	0.87449	ns	Liver	14.0214	L-H	*	13.7583	L-H	*	13.7028	L-H	ns		Yes	Yes	No
	among Tissues	9.5285e-05	***	Heart	13.2359	H-B	ns	13.1735	H-B	*	13.3458	H-B	*		Yes	Yes	No
	Interaction	0.182004	ns	Brain	13.5652	L-B	*	13.6426	L-B	ns	13.8175	L-B	ns		Yes	Yes	No
	Indiv within Pop	5.9123e-06	***
	Tissue by Indiv in Pop	0.0561873	ns
hypoxia inducible F 3 a	among Pops.	0.955638	ns	Liver	12.8933	L-H	ns	12.8401	L-H	ns	12.8027	L-H	ns		No	-	-
	among Tissues	0.0949957	ns	Heart	12.7998	H-B	ns	12.7164	H-B	ns	12.5919	H-B	*		Yes	Yes	No
	Interaction	0.204953	ns	Brain	12.7141	L-B	ns	12.7511	L-B	ns	12.8757	L-B	ns		No	-	-
	Indiv within Pop	0.000338003	***
	Tissue by Indiv in Pop	0.55317	ns
Inositol PolyP 1 P-ase	among Pops.	0.929681	ns	Liver	12.8839	L-H	ns	12.7285	L-H	ns	12.7407	L-H	ns		No	-	-
	among Tissues	0.00436717	**	Heart	12.8903	H-B	ns	12.8079	H-B	ns	12.7901	H-B	ns		No	-	-
	Interaction	0.344088	ns	Brain	12.9416	L-B	ns	13.0549	L-B	*	13.0597	L-B	*		Yes	Yes	No
	Indiv within Pop	0.0044516	**
	Tissue by Indiv in Pop	0.536185	ns
inositol polyP 4 phosphatase I	among Pops.	0.793598	ns	Liver	12.9953	L-H	ns	12.8708	L-H	ns	12.989	L-H	ns		No	-	-
	among Tissues	0.0200012	*	Heart	13.1187	H-B	ns	13.1109	H-B	ns	13.154	H-B	ns		No	-	-
	Interaction	0.923145	ns	Brain	13.1453	L-B	ns	13.1793	L-B	ns	13.2239	L-B	ns		No	-	-
	Indiv within Pop	0.00376102	**
	Tissue by Indiv in Pop	0.0350229	*
isocitrate dehyd 1	among Pops.	0.240551	ns	Liver	13.5071	L-H	ns	13.4102	L-H	ns	13.4668	L-H	*		Yes	Yes	No
	among Tissues	0.000137862	***	Heart	13.2646	H-B	*	13.121	H-B	*	13.1327	H-B	ns		Yes	Yes	No
	Interaction	0.454267	ns	Brain	13.6553	L-B	ns	13.6801	L-B	ns	13.4432	L-B	ns		No	-	-
	Indiv within Pop	0.0687596	ns
	Tissue by Indiv in Pop	0.0390119	*
isocitrate dehyd 2	among Pops.	0.0789865	ns	Liver	12.7382	L-H	*	12.6195	L-H	*	12.772	L-H	*		Yes	No	-
	among Tissues	2.58503e-07	***	Heart	13.6861	H-B	ns	14.1229	H-B	ns	14.4506	H-B	*		Yes	Yes	No
	Interaction	0.0813838	ns	Brain	13.1978	L-B	ns	13.7514	L-B	*	13.5505	L-B	*		Yes	Yes	No
	Indiv within Pop	0.00124506	**
	Tissue by Indiv in Pop	0.0031631	**
Isocitrate dehyd 3	among Pops.	0.289136	ns	Liver	13.3303	L-H	ns	13.3186	L-H	ns	13.3167	L-H	*		Yes	Yes	No
	among Tissues	0.00662363	**	Heart	13.3705	H-B	ns	13.331	H-B	ns	13.0902	H-B	*		Yes	Yes	No
	Interaction	0.1099	ns	Brain	13.4276	L-B	ns	13.4686	L-B	ns	13.3923	L-B	ns		No	-	-
	Indiv within Pop	0.00648547	**
	Tissue by Indiv in Pop	0.23748	ns
isopentenyl diphosphate D isomerase	among Pops.	0.0493681	*	Liver	14.0908	L-H	ns	13.6298	L-H	ns	13.0207	L-H	ns		No	-	-
	among Tissues	0.541878	ns	Heart	13.5205	H-B	ns	13.6056	H-B	ns	13.2305	H-B	ns		No	-	-
	Interaction	0.197214	ns	Brain	13.4671	L-B	ns	13.4023	L-B	ns	13.3442	L-B	ns		No	-	-
	Indiv within Pop	0.00289994	**
	Tissue by Indiv in Pop	0.000478496	***
LDHB	among Pops.	0.298072	ns	Liver	15.0813	L-H	ns	14.7353	L-H	*	14.6439	L-H	ns		Yes	Yes	No
	among Tissues	0.00497052	**	Heart	15.3113	H-B	ns	15.3302	H-B	ns	15.0563	H-B	ns		No	-	-
	Interaction	0.566576	ns	Brain	14.7288	L-B	ns	14.9155	L-B	ns	14.5887	L-B	ns		No	-	-
	Indiv within Pop	0.000744766	***
	Tissue by Indiv in Pop	0.00802316	**
lipoprotein lipase	among Pops.	0.123289	ns	Liver	17.2342	L-H	*	17.2805	L-H	*	17.6845	L-H	*		Yes	No	-
	among Tissues	1.14597e-12	***	Heart	13.5817	H-B	ns	13.1834	H-B	ns	13.594	H-B	ns		No	-	-
	Interaction	0.407336	ns	Brain	13.4016	L-B	*	13.5851	L-B	*	13.705	L-B	*		Yes	No	-
	Indiv within Pop	0.994888	ns
	Tissue by Indiv in Pop	0.999905	ns
long chain acyl CoA dehydr	among Pops.	0.958673	ns	Liver	13.6543	L-H	ns	13.7758	L-H	ns	13.9804	L-H	ns		No	-	-
	among Tissues	0.105599	ns	Heart	14.0207	H-B	ns	13.9669	H-B	ns	13.8486	H-B	ns		No	-	-
	Interaction	0.183624	ns	Brain	13.8481	L-B	ns	13.7355	L-B	ns	13.6053	L-B	ns		No	-	-
	Indiv within Pop	0.000162415	***
	Tissue by Indiv in Pop	6.50875e-05	***
malate dehydr cMDH S	among Pops.	0.293451	ns	Liver	17.8863	L-H	*	17.7438	L-H	*	17.7819	L-H	ns		Yes	Yes	No
	among Tissues	0.0110409	*	Heart	18.0784	H-B	ns	17.9299	H-B	ns	17.788	H-B	ns		No	-	-
	Interaction	0.141711	ns	Brain	17.9892	L-B	ns	17.7879	L-B	ns	17.8511	L-B	ns		No	-	-
	Indiv within Pop	0.000267555	***
	Tissue by Indiv in Pop	0.813013	ns
malic enzyme 3	among Pops.	0.648251	ns	Liver	12.8633	L-H	ns	12.76	L-H	ns	12.8611	L-H	*		Yes	Yes	No
	among Tissues	0.044433	*	Heart	12.8499	H-B	ns	12.6595	H-B	ns	12.6353	H-B	*		Yes	Yes	No
	Interaction	0.144313	ns	Brain	12.8116	L-B	ns	12.7681	L-B	ns	12.9277	L-B	ns		No	-	-
	Indiv within Pop	0.00320436	**
	Tissue by Indiv in Pop	0.745974	ns
matrix metalloproteinase 2	among Pops.	0.824761	ns	Liver	13.1274	L-H	ns	12.829	L-H	ns	12.962	L-H	ns		No	-	-
	among Tissues	0.0110816	*	Heart	13.5227	H-B	*	13.1909	H-B	ns	13.3176	H-B	ns		Yes	Yes	Yes
	Interaction	0.0459021	*	Brain	12.9445	L-B	ns	13.4086	L-B	*	13.036	L-B	ns		Yes	Yes	Yes
	Indiv within Pop	0.000337099	***
	Tissue by Indiv in Pop	0.00999799	**
methylmalonate semialdehyde dehyd	among Pops.	0.466448	ns	Liver	13.5644	L-H	*	13.3696	L-H	*	13.5116	L-H	*		Yes	No	-
	among Tissues	2.99933e-11	***	Heart	14.2405	H-B	*	14.6045	H-B	*	14.6728	H-B	*		Yes	No	-
	Interaction	0.000273812	***	Brain	13.9718	L-B	*	14.1096	L-B	*	13.9398	L-B	*		Yes	No	-
	Indiv within Pop	0.00633977	**
	Tissue by Indiv in Pop	0.773459	ns
Musashi homolog 1 drosophila	among Pops.	0.347445	ns	Liver	13.0166	L-H	ns	12.9227	L-H	ns	13.112	L-H	ns		No	-	-
	among Tissues	0.922287	ns	Heart	13.033	H-B	ns	12.8861	H-B	ns	13.1278	H-B	ns		No	-	-
	Interaction	0.993397	ns	Brain	13.0101	L-B	ns	12.9638	L-B	ns	13.1812	L-B	ns		No	-	-
	Indiv within Pop	0.00326136	**
	Tissue by Indiv in Pop	0.027408	*
musashi homolog 2 drosophila	among Pops.	0.919251	ns	Liver	12.5147	L-H	ns	12.2799	L-H	ns	12.2756	L-H	ns		No	-	-
	among Tissues	0.154974	ns	Heart	12.5918	H-B	ns	12.5978	H-B	ns	12.5262	H-B	ns		No	-	-
	Interaction	0.749885	ns	Brain	12.4385	L-B	ns	12.4877	L-B	ns	12.4861	L-B	ns		No	-	-
	Indiv within Pop	0.00111604	**
	Tissue by Indiv in Pop	0.318115	ns
myo inositol 1 phosphate syn A1	among Pops.	0.0405824	*	Liver	15.0073	L-H	*	13.2925	L-H	*	11.951	L-H	ns		Yes	Yes	Yes
	among Tissues	4.94765e-06	***	Heart	12.0862	H-B	*	11.7964	H-B	ns	11.7268	H-B	*		Yes	Yes	Yes
	Interaction	0.000350986	***	Brain	13.3643	L-B	*	12.4927	L-B	ns	12.6771	L-B	ns		Yes	Yes	Yes
	Indiv within Pop	0.00012259	***
	Tissue by Indiv in Pop	0.289548	ns
NADH coenzyme Q reductase 18KD	among Pops.	0.400325	ns	Liver	13.566	L-H	*	13.5217	L-H	ns	13.6555	L-H	*		Yes	Yes	No
	among Tissues	0.00238969	**	Heart	13.7855	H-B	ns	13.5648	H-B	ns	13.8514	H-B	ns		No	-	-
	Interaction	0.286694	ns	Brain	13.685	L-B	ns	13.5989	L-B	ns	13.8301	L-B	*		Yes	Yes	No
	Indiv within Pop	2.07261e-05	***
	Tissue by Indiv in Pop	0.888987	ns
NADH coenzyme Q reductase 30kD	among Pops.	0.11197	ns	Liver	13.4806	L-H	*	13.3144	L-H	*	13.3247	L-H	*		Yes	No	-
	among Tissues	2.49479e-05	***	Heart	13.7492	H-B	ns	13.6204	H-B	ns	13.6158	H-B	ns		No	-	-
	Interaction	0.167889	ns	Brain	13.8479	L-B	*	13.4729	L-B	ns	13.7023	L-B	*		Yes	Yes	No
	Indiv within Pop	0.00633404	**
	Tissue by Indiv in Pop	0.496415	ns
NADH dehyd	among Pops.	0.702759	ns	Liver	14.6994	L-H	ns	14.9945	L-H	*	15.1607	L-H	*		Yes	Yes	No
	among Tissues	0.0164194	*	Heart	14.75	H-B	ns	14.411	H-B	ns	14.5916	H-B	ns		No	-	-
	Interaction	0.140672	ns	Brain	14.8361	L-B	ns	14.6384	L-B	ns	14.7997	L-B	ns		No	-	-
	Indiv within Pop	2.40918e-05	***
	Tissue by Indiv in Pop	0.0184646	*
NADH dehyd flavoprotein 2	among Pops.	0.00750542	**	Liver	13.6195	L-H	ns	13.431	L-H	*	13.4791	L-H	*		Yes	Yes	No
	among Tissues	6.00249e-06	***	Heart	13.9193	H-B	ns	13.8763	H-B	ns	14.249	H-B	ns		No	-	-
	Interaction	0.103046	ns	Brain	14.1594	L-B	*	13.8508	L-B	*	14.2814	L-B	*		Yes	No	-
	Indiv within Pop	0.0881886	ns
	Tissue by Indiv in Pop	0.00509096	**
NADH dehyd I	among Pops.	0.593367	ns	Liver	14.6763	L-H	*	14.7558	L-H	ns	14.5869	L-H	*		Yes	Yes	Yes
	among Tissues	2.23421e-05	***	Heart	14.9731	H-B	*	14.8547	H-B	ns	14.8702	H-B	*		Yes	Yes	Yes
	Interaction	0.00225289	**	Brain	15.4262	L-B	*	14.7586	L-B	ns	15.2463	L-B	*		Yes	Yes	Yes
	Indiv within Pop	1.25329e-07	***
	Tissue by Indiv in Pop	0.340314	ns
NADH dehyd III	among Pops.	0.196118	ns	Liver	15.2617	L-H	ns	15.2669	L-H	ns	15.0946	L-H	ns		No	-	-
	among Tissues	0.0908895	ns	Heart	15.7772	H-B	ns	15.4301	H-B	ns	15.4089	H-B	ns		No	-	-
	Interaction	0.487578	ns	Brain	16.0115	L-B	*	15.2639	L-B	ns	15.3961	L-B	ns		Yes	Yes	No
	Indiv within Pop	0.000203058	***
	Tissue by Indiv in Pop	0.00118865	**
NADH dehyd IV	among Pops.	0.421682	ns	Liver	15.1101	L-H	ns	15.0737	L-H	*	15.2893	L-H	ns		Yes	Yes	No
	among Tissues	0.000399352	***	Heart	15.3413	H-B	*	15.6507	H-B	ns	15.7006	H-B	ns		Yes	Yes	No
	Interaction	0.218249	ns	Brain	15.8126	L-B	*	15.4757	L-B	ns	15.8626	L-B	*		Yes	Yes	No
	Indiv within Pop	5.07409e-06	***
	Tissue by Indiv in Pop	0.00194127	**
NADH dehyd IV L	among Pops.	0.401972	ns	Liver	15.0979	L-H	ns	15.0713	L-H	ns	15.3142	L-H	ns		No	-	-
	among Tissues	0.0323798	*	Heart	15.2066	H-B	ns	15.4962	H-B	ns	15.5166	H-B	ns		No	-	-
	Interaction	0.620219	ns	Brain	15.7132	L-B	*	15.396	L-B	ns	15.7569	L-B	ns		Yes	Yes	No
	Indiv within Pop	0.00748146	**
	Tissue by Indiv in Pop	0.00353283	**
NADH dehyd MLRQ	among Pops.	0.864454	ns	Liver	15.1918	L-H	ns	15.5387	L-H	*	15.6614	L-H	*		Yes	Yes	No
	among Tissues	0.000752653	***	Heart	15.161	H-B	ns	14.7779	H-B	ns	14.8047	H-B	ns		No	-	-
	Interaction	0.0548736	ns	Brain	15.1875	L-B	ns	15.0829	L-B	ns	15.186	L-B	ns		No	-	-
	Indiv within Pop	6.45044e-05	***
	Tissue by Indiv in Pop	0.00299067	**
NADH dehydr 2	among Pops.	0.452725	ns	Liver	14.9138	L-H	ns	14.9419	L-H	*	15.1144	L-H	ns		Yes	Yes	No
	among Tissues	0.00372911	**	Heart	15.1952	H-B	ns	15.3234	H-B	ns	15.4793	H-B	ns		No	-	-
	Interaction	0.955342	ns	Brain	15.0957	L-B	ns	15.0793	L-B	ns	15.3108	L-B	ns		No	-	-
	Indiv within Pop	0.00243372	**
	Tissue by Indiv in Pop	0.584412	ns
NADH dehydr 5	among Pops.	0.101528	ns	Liver	14.2651	L-H	ns	13.9889	L-H	ns	13.7107	L-H	*		Yes	Yes	Yes
	among Tissues	0.00874142	**	Heart	14.1108	H-B	*	14.1273	H-B	ns	14.1047	H-B	ns		Yes	Yes	Yes
	Interaction	0.00411909	**	Brain	14.6367	L-B	*	13.9306	L-B	ns	14.174	L-B	*		Yes	Yes	Yes
	Indiv within Pop	0.00360361	**
	Tissue by Indiv in Pop	0.529739	ns
NADH dehydr a 1 (7.5kD MWFE)	among Pops.	0.876381	ns	Liver	14.1473	L-H	ns	14.5527	L-H	ns	14.3279	L-H	ns		No	-	-
	among Tissues	0.0220266	*	Heart	14.7081	H-B	ns	14.8023	H-B	ns	14.8423	H-B	ns		No	-	-
	Interaction	0.367232	ns	Brain	14.8855	L-B	*	14.5746	L-B	ns	14.6073	L-B	ns		Yes	Yes	No
	Indiv within Pop	0.0105438	*
	Tissue by Indiv in Pop	0.000766239	***
NADH dehydr a 9 (39kD)	among Pops.	0.573023	ns	Liver	13.8397	L-H	*	14.0635	L-H	ns	13.8583	L-H	*		Yes	Yes	No
	among Tissues	0.000109758	***	Heart	14.2575	H-B	ns	14.3613	H-B	ns	14.2624	H-B	ns		No	-	-
	Interaction	0.0908281	ns	Brain	14.4587	L-B	*	14.1957	L-B	ns	14.2081	L-B	*		Yes	Yes	No
	Indiv within Pop	0.000491354	***
	Tissue by Indiv in Pop	0.00945036	**
NADH dehydr acyl carrier a b 1	among Pops.	0.0598654	ns	Liver	13.561	L-H	ns	13.6771	L-H	ns	13.6833	L-H	ns		No	-	-
	among Tissues	0.00239031	**	Heart	13.68	H-B	ns	13.8158	H-B	ns	13.7649	H-B	ns		No	-	-
	Interaction	0.973074	ns	Brain	13.7668	L-B	ns	13.9374	L-B	*	13.8748	L-B	ns		Yes	Yes	No
	Indiv within Pop	0.0228741	*
	Tissue by Indiv in Pop	0.00862336	**
NADH dehydr Fe S 1	among Pops.	0.126602	ns	Liver	13.9153	L-H	ns	13.8141	L-H	ns	13.8838	L-H	*		Yes	Yes	Yes
	among Tissues	0.134142	ns	Heart	14.0814	H-B	ns	13.7834	H-B	ns	13.6579	H-B	*		Yes	Yes	Yes
	Interaction	0.0282353	*	Brain	13.9739	L-B	ns	13.9495	L-B	ns	13.8933	L-B	ns		No	-	-
	Indiv within Pop	0.00824008	**
	Tissue by Indiv in Pop	0.270198	ns
NADH dehydr Fe S 1 75KD	among Pops.	0.364542	ns	Liver	14.4687	L-H	ns	14.2188	L-H	*	14.2667	L-H	ns		Yes	Yes	No
	among Tissues	0.00121455	**	Heart	14.7455	H-B	ns	14.5183	H-B	ns	14.2713	H-B	*		Yes	Yes	No
	Interaction	0.228305	ns	Brain	14.7488	L-B	ns	14.5481	L-B	*	14.5949	L-B	*		Yes	Yes	No
	Indiv within Pop	0.000385274	***
	Tissue by Indiv in Pop	0.755748	ns
NADH dehydr1 a 10 (42kD)	among Pops.	0.535681	ns	Liver	14.2437	L-H	*	14.3087	L-H	*	14.3561	L-H	*		Yes	No	-
	among Tissues	2.30673e-06	***	Heart	14.5775	H-B	ns	14.7325	H-B	ns	14.8091	H-B	ns		No	-	-
	Interaction	0.774678	ns	Brain	14.6151	L-B	*	14.6571	L-B	*	14.7267	L-B	*		Yes	No	-
	Indiv within Pop	0.000524876	***
	Tissue by Indiv in Pop	0.695605	ns
NADH dehydrb 6 (17kD)	among Pops.	0.233733	ns	Liver	13.7446	L-H	*	13.7143	L-H	*	13.6615	L-H	*		Yes	No	-
	among Tissues	9.94267e-06	***	Heart	14.2103	H-B	ns	14.1284	H-B	ns	14.0657	H-B	ns		No	-	-
	Interaction	0.953252	ns	Brain	14.0843	L-B	*	13.9599	L-B	*	13.9329	L-B	*		Yes	No	-
	Indiv within Pop	0.0129917	*
	Tissue by Indiv in Pop	0.0525745	ns
NADH Ubiq Oxi 19 KD	among Pops.	0.523889	ns	Liver	13.3736	L-H	*	13.4201	L-H	*	13.4214	L-H	*		Yes	No	-
	among Tissues	1.97991e-07	***	Heart	13.8997	H-B	ns	14.1388	H-B	ns	14.1706	H-B	*		Yes	Yes	No
	Interaction	0.185272	ns	Brain	13.6978	L-B	*	13.9793	L-B	*	13.7543	L-B	*		Yes	No	-
	Indiv within Pop	9.81687e-05	***
	Tissue by Indiv in Pop	0.569225	ns
NADH Ubiq Oxi AGGG	among Pops.	0.629767	ns	Liver	14.3245	L-H	*	14.485	L-H	*	14.5814	L-H	*		Yes	No	-
	among Tissues	4.27332e-05	***	Heart	15.0797	H-B	ns	15.2722	H-B	*	15.2137	H-B	ns		Yes	Yes	No
	Interaction	0.48396	ns	Brain	14.7833	L-B	ns	14.6635	L-B	ns	15.0408	L-B	ns		No	-	-
	Indiv within Pop	1.18425e-06	***
	Tissue by Indiv in Pop	0.0196726	*
NADH Ubiq Oxi ASHI	among Pops.	0.142091	ns	Liver	13.8938	L-H	*	14.0727	L-H	*	14.1384	L-H	*		Yes	No	-
	among Tissues	6.459e-06	***	Heart	14.4292	H-B	ns	14.7084	H-B	*	14.7729	H-B	ns		Yes	Yes	No
	Interaction	0.115341	ns	Brain	14.5326	L-B	*	14.3407	L-B	ns	14.4852	L-B	*		Yes	Yes	No
	Indiv within Pop	0.154201	ns
	Tissue by Indiv in Pop	0.200936	ns
NADH Ubiq Oxi B22	among Pops.	0.221785	ns	Liver	13.9426	L-H	ns	13.815	L-H	*	13.9384	L-H	*		Yes	Yes	No
	among Tissues	0.000555148	***	Heart	14.2473	H-B	ns	14.2335	H-B	ns	14.5585	H-B	ns		No	-	-
	Interaction	0.454284	ns	Brain	14.3171	L-B	ns	14.0428	L-B	ns	14.4951	L-B	*		Yes	Yes	No
	Indiv within Pop	1.93369e-05	***
	Tissue by Indiv in Pop	0.00741365	**
NADH Ubiq Oxi B8	among Pops.	0.252348	ns	Liver	14.313	L-H	ns	14.3481	L-H	ns	14.1535	L-H	*		Yes	Yes	No
	among Tissues	0.0362951	*	Heart	14.3718	H-B	ns	14.488	H-B	ns	14.7736	H-B	ns		No	-	-
	Interaction	0.0890608	ns	Brain	14.1297	L-B	ns	14.5074	L-B	ns	14.5476	L-B	ns		No	-	-
	Indiv within Pop	0.0426421	*
	Tissue by Indiv in Pop	0.228576	ns
NADH Ubiq Oxi MNLL	among Pops.	0.0127287	*	Liver	14.1989	L-H	*	14.5054	L-H	*	14.507	L-H	*		Yes	No	-
	among Tissues	0.000131021	***	Heart	14.8303	H-B	ns	15.1283	H-B	ns	15.2385	H-B	*		Yes	Yes	No
	Interaction	0.608754	ns	Brain	14.5931	L-B	ns	14.7756	L-B	ns	14.6037	L-B	ns		No	-	-
	Indiv within Pop	0.133261	ns
	Tissue by Indiv in Pop	0.000534267	***
NADH Ubiq Oxi PDSW	among Pops.	0.153672	ns	Liver	13.7017	L-H	*	13.6417	L-H	ns	13.7105	L-H	ns		Yes	Yes	No
	among Tissues	0.029349	*	Heart	13.9035	H-B	ns	13.6704	H-B	ns	13.8209	H-B	ns		No	-	-
	Interaction	0.177893	ns	Brain	13.8569	L-B	ns	13.5951	L-B	ns	13.8665	L-B	ns		No	-	-
	Indiv within Pop	0.00751574	**
	Tissue by Indiv in Pop	0.730581	ns
p450 1A (CYP1A)	among Pops.	0.478332	ns	Liver	13.308	L-H	*	12.9154	L-H	ns	12.3346	L-H	ns		Yes	Yes	Yes
	among Tissues	0.00408751	**	Heart	12.5264	H-B	ns	12.8125	H-B	*	12.7032	H-B	ns		Yes	Yes	Yes
	Interaction	0.00277973	**	Brain	12.8974	L-B	ns	13.6303	L-B	*	12.8894	L-B	*		Yes	Yes	Yes
	Indiv within Pop	6.06585e-10	***
	Tissue by Indiv in Pop	0.0411609	*
p450 1B1 (CYP1B1)	among Pops.	0.579121	ns	Liver	13.7444	L-H	*	13.7224	L-H	*	13.8046	L-H	ns		Yes	Yes	No
	among Tissues	0.000350226	***	Heart	13.4473	H-B	ns	13.2971	H-B	ns	13.5562	H-B	ns		No	-	-
	Interaction	0.460585	ns	Brain	13.554	L-B	ns	13.5055	L-B	ns	13.8046	L-B	ns		No	-	-
	Indiv within Pop	0.000261418	***
	Tissue by Indiv in Pop	0.881017	ns
p450 2C29	among Pops.	0.672403	ns	Liver	14.4825	L-H	ns	14.2565	L-H	ns	14.8525	L-H	*		Yes	Yes	No
	among Tissues	0.0013958	**	Heart	13.5003	H-B	ns	13.2396	H-B	ns	13.2112	H-B	ns		No	-	-
	Interaction	0.833799	ns	Brain	13.5641	L-B	ns	13.4449	L-B	ns	13.5147	L-B	*		Yes	Yes	No
	Indiv within Pop	0.00040963	***
	Tissue by Indiv in Pop	3.24939e-05	***
p450 2K2 (CYP2K2)	among Pops.	0.220431	ns	Liver	13.2024	L-H	*	12.9821	L-H	*	14.0876	L-H	*		Yes	No	-
	among Tissues	5.36737e-06	***	Heart	12.5185	H-B	ns	12.2733	H-B	ns	12.3803	H-B	ns		No	-	-
	Interaction	0.0151373	*	Brain	12.5609	L-B	*	12.4649	L-B	ns	12.4711	L-B	*		Yes	Yes	Yes
	Indiv within Pop	0.00890407	**
	Tissue by Indiv in Pop	0.216973	ns
p450 2N1 (CYP2N1)	among Pops.	0.599656	ns	Liver	12.8733	L-H	ns	12.6032	L-H	ns	12.5491	L-H	ns		No	-	-
	among Tissues	0.506451	ns	Heart	12.6444	H-B	ns	12.6359	H-B	ns	12.4591	H-B	ns		No	-	-
	Interaction	0.478818	ns	Brain	12.5804	L-B	ns	12.5898	L-B	ns	12.6007	L-B	ns		No	-	-
	Indiv within Pop	0.00784523	**
	Tissue by Indiv in Pop	0.34155	ns
p450 2N2 (CYP2N2)	among Pops.	0.0214497	*	Liver	14.4408	L-H	*	14.6208	L-H	*	14.9074	L-H	ns		Yes	Yes	Yes
	among Tissues	0.00111777	**	Heart	15.0907	H-B	ns	15.9526	H-B	ns	14.8758	H-B	ns		No	-	-
	Interaction	0.01444	*	Brain	14.9346	L-B	ns	15.3595	L-B	*	14.7789	L-B	ns		Yes	Yes	Yes
	Indiv within Pop	0.020799	*
	Tissue by Indiv in Pop	0.0164884	*
p450 2P1 (CYP2P1)	among Pops.	0.726274	ns	Liver	14.3073	L-H	*	14.335	L-H	*	14.5238	L-H	ns		Yes	Yes	No
	among Tissues	1.25856e-07	***	Heart	14.8243	H-B	*	14.8516	H-B	ns	14.7594	H-B	*		Yes	Yes	No
	Interaction	0.109694	ns	Brain	15.0824	L-B	*	14.9219	L-B	*	15.1328	L-B	*		Yes	No	-
	Indiv within Pop	0.000439046	***
	Tissue by Indiv in Pop	0.434805	ns
p450 2P2 (CYP2P2)	among Pops.	0.939909	ns	Liver	10.9411	L-H	ns	10.9345	L-H	ns	10.888	L-H	ns		No	-	-
	among Tissues	0.383198	ns	Heart	10.9304	H-B	ns	10.7615	H-B	ns	10.7722	H-B	ns		No	-	-
	Interaction	0.586737	ns	Brain	10.7928	L-B	ns	10.9089	L-B	ns	10.8502	L-B	ns		No	-	-
	Indiv within Pop	0.00253639	**
	Tissue by Indiv in Pop	0.41212	ns
p450 2P3 (CYP2P3)	among Pops.	0.668996	ns	Liver	11.0907	L-H	ns	10.5336	L-H	ns	10.5159	L-H	ns		No	-	-
	among Tissues	0.640503	ns	Heart	10.7843	H-B	ns	10.383	H-B	ns	10.5423	H-B	ns		No	-	-
	Interaction	0.388292	ns	Brain	10.6105	L-B	ns	10.7253	L-B	ns	10.6236	L-B	ns		No	-	-
	Indiv within Pop	1.06414e-06	***
	Tissue by Indiv in Pop	0.0293018	*
p450 3A30 (CYP3A30)	among Pops.	0.115041	ns	Liver	13.2867	L-H	ns	13.2061	L-H	ns	13.2718	L-H	ns		No	-	-
	among Tissues	1.57839e-05	***	Heart	13.3803	H-B	*	13.252	H-B	ns	13.2322	H-B	*		Yes	Yes	No
	Interaction	0.0955248	ns	Brain	13.8048	L-B	*	13.4052	L-B	ns	13.7417	L-B	*		Yes	Yes	No
	Indiv within Pop	0.0338963	*
	Tissue by Indiv in Pop	0.30958	ns
p450 7A1 (CYP7A1)	among Pops.	0.698657	ns	Liver	10.859	L-H	ns	10.702	L-H	ns	10.6144	L-H	ns		No	-	-
	among Tissues	0.140511	ns	Heart	10.8758	H-B	ns	10.6371	H-B	ns	10.2526	H-B	*		Yes	Yes	No
	Interaction	0.473693	ns	Brain	10.9139	L-B	ns	10.7977	L-B	ns	10.7757	L-B	ns		No	-	-
	Indiv within Pop	9.33005e-05	***
	Tissue by Indiv in Pop	0.798743	ns
p450 8B1 (CYP8B1)	among Pops.	0.735412	ns	Liver	14.003	L-H	*	14.1464	L-H	*	14.1315	L-H	*		Yes	No	-
	among Tissues	3.16965e-05	***	Heart	13.2863	H-B	ns	13.1009	H-B	ns	13.2849	H-B	ns		No	-	-
	Interaction	0.873286	ns	Brain	13.278	L-B	*	13.2346	L-B	*	13.4016	L-B	*		Yes	No	-
	Indiv within Pop	0.00648195	**
	Tissue by Indiv in Pop	0.00747908	**
PEP carboxykinase	among Pops.	0.439779	ns	Liver	15.9331	L-H	*	15.7155	L-H	*	15.5954	L-H	*		Yes	No	-
	among Tissues	7.40497e-12	***	Heart	13.6814	H-B	ns	13.1599	H-B	*	13.5754	H-B	*		Yes	Yes	Yes
	Interaction	0.00780044	**	Brain	13.5899	L-B	*	13.8511	L-B	*	13.993	L-B	*		Yes	No	-
	Indiv within Pop	0.70894	ns
	Tissue by Indiv in Pop	0.989746	ns
PFK	among Pops.	0.183344	ns	Liver	13.3713	L-H	ns	13.1296	L-H	*	13.6913	L-H	*		Yes	Yes	Yes
	among Tissues	0.000282708	***	Heart	14.1456	H-B	ns	14.5	H-B	ns	15.2519	H-B	*		Yes	Yes	Yes
	Interaction	0.00516023	**	Brain	13.2362	L-B	ns	14.8085	L-B	*	13.3342	L-B	ns		Yes	Yes	Yes
	Indiv within Pop	3.8313e-06	***
	Tissue by Indiv in Pop	6.71008e-05	***
PGI	among Pops.	0.212686	ns	Liver	14.1997	L-H	*	14.1047	L-H	*	14.1454	L-H	*		Yes	No	-
	among Tissues	7.22727e-06	***	Heart	14.7414	H-B	ns	14.5577	H-B	ns	14.7381	H-B	ns		No	-	-
	Interaction	0.235697	ns	Brain	14.6271	L-B	*	14.3384	L-B	ns	14.7778	L-B	*		Yes	Yes	No
	Indiv within Pop	0.0129826	*
	Tissue by Indiv in Pop	0.453686	ns
PGM B	among Pops.	0.147913	ns	Liver	14.8946	L-H	*	14.6985	L-H	*	14.7683	L-H	ns		Yes	Yes	No
	among Tissues	4.97707e-05	***	Heart	15.5033	H-B	ns	15.3541	H-B	ns	15.0767	H-B	*		Yes	Yes	No
	Interaction	0.231631	ns	Brain	15.7164	L-B	*	15.3123	L-B	*	15.732	L-B	*		Yes	No	-
	Indiv within Pop	0.0210358	*
	Tissue by Indiv in Pop	0.00586573	**
phosphatidylcholine sterol acyltrans	among Pops.	0.484667	ns	Liver	14.0566	L-H	*	13.8321	L-H	*	13.8543	L-H	*		Yes	No	-
	among Tissues	6.80264e-06	***	Heart	12.9852	H-B	ns	12.8719	H-B	ns	12.7677	H-B	ns		No	-	-
	Interaction	0.795797	ns	Brain	12.9427	L-B	*	12.9315	L-B	*	13.0719	L-B	*		Yes	No	-
	Indiv within Pop	0.339703	ns
	Tissue by Indiv in Pop	0.0444135	*
phosphatidylinositol 4 kinase beta	among Pops.	0.611864	ns	Liver	12.8663	L-H	ns	12.7308	L-H	ns	12.7177	L-H	ns		No	-	-
	among Tissues	0.207373	ns	Heart	12.8975	H-B	ns	12.6047	H-B	ns	12.8045	H-B	ns		No	-	-
	Interaction	0.303511	ns	Brain	12.8522	L-B	ns	12.8147	L-B	ns	12.9341	L-B	ns		No	-	-
	Indiv within Pop	0.000146559	***
	Tissue by Indiv in Pop	0.443651	ns
phosphoglucomutase	among Pops.	0.557048	ns	Liver	13.49	L-H	ns	13.4042	L-H	ns	13.3914	L-H	ns		No	-	-
	among Tissues	0.0565648	ns	Heart	13.376	H-B	ns	13.374	H-B	*	13.2415	H-B	ns		Yes	Yes	Yes
	Interaction	0.0265369	*	Brain	13.2994	L-B	ns	13.8461	L-B	*	13.4221	L-B	ns		Yes	Yes	Yes
	Indiv within Pop	1.67537e-06	***
	Tissue by Indiv in Pop	0.0819495	ns
phosphoglycerate kinase	among Pops.	0.0844588	ns	Liver	13.9043	L-H	ns	13.7863	L-H	ns	13.7784	L-H	ns		No	-	-
	among Tissues	0.000905039	***	Heart	14.0159	H-B	ns	13.8821	H-B	ns	13.652	H-B	*		Yes	Yes	No
	Interaction	0.443784	ns	Brain	14.2232	L-B	*	14.1292	L-B	*	13.9273	L-B	ns		Yes	Yes	No
	Indiv within Pop	0.000194316	***
	Tissue by Indiv in Pop	0.0237124	*
phospholipase VII A2	among Pops.	0.823796	ns	Liver	13.037	L-H	ns	12.8301	L-H	ns	12.89	L-H	ns		No	-	-
	among Tissues	0.00918921	**	Heart	12.9053	H-B	ns	12.7513	H-B	*	12.726	H-B	*		Yes	Yes	Yes
	Interaction	0.02769	*	Brain	12.8567	L-B	ns	13.0156	L-B	ns	12.9845	L-B	ns		No	-	-
	Indiv within Pop	0.00203537	**
	Tissue by Indiv in Pop	0.803573	ns
phospholipase XIII A2	among Pops.	0.647924	ns	Liver	14.3753	L-H	*	14.9187	L-H	*	14.5006	L-H	*		Yes	No	-
	among Tissues	2.28916e-07	***	Heart	13.2315	H-B	ns	13.0777	H-B	ns	13.3929	H-B	ns		No	-	-
	Interaction	0.16465	ns	Brain	13.3578	L-B	*	13.4159	L-B	*	13.5248	L-B	*		Yes	No	-
	Indiv within Pop	0.020776	*
	Tissue by Indiv in Pop	0.203044	ns
Pinositide 3 kinase reg 3	among Pops.	0.879423	ns	Liver	13.3361	L-H	ns	13.1869	L-H	ns	13.1813	L-H	ns		No	-	-
	among Tissues	0.0451366	*	Heart	13.306	H-B	ns	13.3809	H-B	ns	13.2415	H-B	*		Yes	Yes	No
	Interaction	0.153261	ns	Brain	13.4109	L-B	ns	13.3086	L-B	ns	13.626	L-B	*		Yes	Yes	No
	Indiv within Pop	1.72949e-05	***
	Tissue by Indiv in Pop	0.00740108	**
prostaglandin D syn	among Pops.	0.932817	ns	Liver	13.0666	L-H	*	13.4461	L-H	*	13.5128	L-H	*		Yes	No	-
	among Tissues	2.17193e-08	***	Heart	11.6306	H-B	ns	11.2313	H-B	ns	11.3876	H-B	ns		No	-	-
	Interaction	0.278275	ns	Brain	11.5475	L-B	*	11.5709	L-B	*	11.5822	L-B	*		Yes	No	-
	Indiv within Pop	0.0725175	ns
	Tissue by Indiv in Pop	0.643552	ns
pyruvate dehyd E1 a	among Pops.	0.67071	ns	Liver	13.2894	L-H	ns	13.1721	L-H	*	13.1707	L-H	*		Yes	Yes	No
	among Tissues	2.33654e-05	***	Heart	13.5636	H-B	ns	13.8937	H-B	ns	13.6087	H-B	ns		No	-	-
	Interaction	0.155117	ns	Brain	13.5361	L-B	ns	13.6712	L-B	*	13.5339	L-B	*		Yes	Yes	No
	Indiv within Pop	1.05507e-05	***
	Tissue by Indiv in Pop	0.166674	ns
pyruvate dehyd E1 b lipoamide	among Pops.	0.188984	ns	Liver	13.167	L-H	*	13.0126	L-H	*	12.9021	L-H	*		Yes	No	-
	among Tissues	4.91809e-06	***	Heart	13.4314	H-B	ns	13.4186	H-B	ns	13.2666	H-B	ns		No	-	-
	Interaction	0.508783	ns	Brain	13.4256	L-B	*	13.3009	L-B	*	13.2791	L-B	*		Yes	No	-
	Indiv within Pop	0.0401663	*
	Tissue by Indiv in Pop	0.851551	ns
pyruvate kinase muscle	among Pops.	0.274908	ns	Liver	12.8005	L-H	ns	12.7151	L-H	*	12.6112	L-H	*		Yes	Yes	No
	among Tissues	1.75697e-06	***	Heart	13.3476	H-B	*	13.2845	H-B	ns	13.3565	H-B	*		Yes	Yes	No
	Interaction	0.406124	ns	Brain	14.0716	L-B	*	13.5917	L-B	*	14.0306	L-B	*		Yes	No	-
	Indiv within Pop	0.0846841	ns
	Tissue by Indiv in Pop	0.043679	*
pyruvate kinase R	among Pops.	0.847647	ns	Liver	14.199	L-H	*	14.4082	L-H	*	14.5368	L-H	*		Yes	No	-
	among Tissues	1.12202e-06	***	Heart	13.2671	H-B	ns	13.0636	H-B	ns	13.215	H-B	ns		No	-	-
	Interaction	0.609284	ns	Brain	13.3581	L-B	*	13.2961	L-B	*	13.298	L-B	*		Yes	No	-
	Indiv within Pop	0.0395713	*
	Tissue by Indiv in Pop	0.197749	ns
Sp3 TF	among Pops.	0.679964	ns	Liver	12.65	L-H	ns	12.6519	L-H	ns	12.5843	L-H	ns		No	-	-
	among Tissues	0.225811	ns	Heart	12.8276	H-B	ns	12.8352	H-B	ns	12.5893	H-B	ns		No	-	-
	Interaction	0.473363	ns	Brain	12.7818	L-B	ns	12.6698	L-B	ns	12.7522	L-B	ns		No	-	-
	Indiv within Pop	0.00186369	**
	Tissue by Indiv in Pop	0.15501	ns
Spi1 Pu1 TF	among Pops.	0.679172	ns	Liver	12.8245	L-H	ns	12.4713	L-H	*	12.7295	L-H	*		Yes	Yes	No
	among Tissues	0.000307033	***	Heart	13.2345	H-B	ns	13.2681	H-B	ns	13.5364	H-B	*		Yes	Yes	No
	Interaction	0.236238	ns	Brain	12.9042	L-B	ns	13.1565	L-B	*	13.0062	L-B	ns		Yes	Yes	No
	Indiv within Pop	0.00074325	***
	Tissue by Indiv in Pop	0.00418922	**
succinate dehyd C	among Pops.	0.430474	ns	Liver	13.8695	L-H	*	14.2966	L-H	ns	14.2853	L-H	*		Yes	Yes	Yes
	among Tissues	0.00171988	**	Heart	14.3146	H-B	ns	14.391	H-B	ns	14.7118	H-B	ns		No	-	-
	Interaction	0.0225244	*	Brain	14.3888	L-B	*	14.1832	L-B	ns	14.4251	L-B	ns		Yes	Yes	Yes
	Indiv within Pop	7.81731e-05	***
	Tissue by Indiv in Pop	0.627442	ns
succinyl CoA:3	among Pops.	0.496803	ns	Liver	13.8895	L-H	ns	13.9658	L-H	ns	14.2586	L-H	*		Yes	Yes	No
	among Tissues	0.00216674	**	Heart	13.8271	H-B	ns	13.9979	H-B	*	13.8735	H-B	ns		Yes	Yes	No
	Interaction	0.144803	ns	Brain	13.7315	L-B	ns	13.5727	L-B	*	13.7408	L-B	*		Yes	Yes	No
	Indiv within Pop	7.50328e-06	***
	Tissue by Indiv in Pop	0.000820476	***
succinyl CoA ligase	among Pops.	0.845522	ns	Liver	13.5055	L-H	ns	13.4317	L-H	ns	13.361	L-H	ns		No	-	-
	among Tissues	0.0513804	ns	Heart	13.8393	H-B	ns	13.6062	H-B	ns	13.9452	H-B	ns		No	-	-
	Interaction	0.287477	ns	Brain	13.296	L-B	ns	13.7049	L-B	ns	13.6563	L-B	ns		No	-	-
	Indiv within Pop	1.16259e-05	***
	Tissue by Indiv in Pop	0.000284118	***
TF 3 basic	among Pops.	0.357789	ns	Liver	12.1946	L-H	ns	12.0662	L-H	ns	11.8254	L-H	*		Yes	Yes	No
	among Tissues	0.000757368	***	Heart	12.2832	H-B	ns	12.2034	H-B	ns	12.2282	H-B	ns		No	-	-
	Interaction	0.114062	ns	Brain	12.2995	L-B	ns	12.3311	L-B	*	12.2819	L-B	*		Yes	Yes	No
	Indiv within Pop	0.000179638	***
	Tissue by Indiv in Pop	0.0385431	*
TF IIH 1	among Pops.	0.662511	ns	Liver	12.9256	L-H	ns	12.814	L-H	ns	12.8122	L-H	ns		No	-	-
	among Tissues	0.140208	ns	Heart	12.8785	H-B	ns	12.7569	H-B	ns	12.5972	H-B	*		Yes	Yes	No
	Interaction	0.104971	ns	Brain	12.8007	L-B	ns	12.7602	L-B	ns	12.883	L-B	ns		No	-	-
	Indiv within Pop	0.00255216	**
	Tissue by Indiv in Pop	0.658046	ns
TF IIH 4	among Pops.	0.398486	ns	Liver	13.3444	L-H	ns	13.6	L-H	ns	13.2463	L-H	*		Yes	Yes	No
	among Tissues	0.000883056	***	Heart	13.5714	H-B	*	13.8763	H-B	ns	14.0216	H-B	*		Yes	Yes	No
	Interaction	0.700282	ns	Brain	12.7668	L-B	ns	13.11	L-B	ns	12.9907	L-B	ns		No	-	-
	Indiv within Pop	2.15331e-05	***
	Tissue by Indiv in Pop	7.62648e-05	***
TPI B	among Pops.	0.972051	ns	Liver	13.9742	L-H	ns	13.7597	L-H	*	13.7392	L-H	*		Yes	Yes	No
	among Tissues	0.00034102	***	Heart	13.8888	H-B	*	14.107	H-B	*	14.0562	H-B	*		Yes	No	-
	Interaction	0.0657968	ns	Brain	13.577	L-B	*	13.6802	L-B	ns	13.7161	L-B	ns		Yes	Yes	No
	Indiv within Pop	1.09482e-05	***
	Tissue by Indiv in Pop	0.14778	ns
Transaldolase	among Pops.	0.375888	ns	Liver	14.1373	L-H	ns	13.9637	L-H	ns	14.0154	L-H	ns		No	-	-
	among Tissues	0.126353	ns	Heart	13.9011	H-B	ns	13.9148	H-B	*	13.6461	H-B	ns		Yes	Yes	No
	Interaction	0.0624196	ns	Brain	13.8459	L-B	ns	14.4679	L-B	ns	13.7608	L-B	ns		No	-	-
	Indiv within Pop	9.00439e-07	***
	Tissue by Indiv in Pop	0.00217236	**
Transketolase	among Pops.	0.874887	ns	Liver	14.3342	L-H	ns	14.0377	L-H	ns	14.0599	L-H	ns		No	-	-
	among Tissues	0.0046389	**	Heart	13.8785	H-B	ns	13.8912	H-B	*	14.1405	H-B	ns		Yes	Yes	No
	Interaction	0.105009	ns	Brain	14.2404	L-B	ns	14.5609	L-B	*	14.3647	L-B	ns		Yes	Yes	No
	Indiv within Pop	0.350308	ns
	Tissue by Indiv in Pop	0.0391846	*
triglyceride lipase triacylglycerol	among Pops.	0.977795	ns	Liver	15.1738	L-H	*	15.2751	L-H	*	14.9879	L-H	*		Yes	No	-
	among Tissues	1.648e-09	***	Heart	13.4478	H-B	ns	13.2429	H-B	ns	13.3103	H-B	ns		No	-	-
	Interaction	0.289596	ns	Brain	13.4652	L-B	*	13.5216	L-B	*	13.7144	L-B	*		Yes	No	-
	Indiv within Pop	0.377618	ns
	Tissue by Indiv in Pop	0.534693	ns
Ubiq Cyto C Red 7.2kDa	among Pops.	0.564572	ns	Liver	14.6378	L-H	*	14.8069	L-H	*	14.9139	L-H	*		Yes	No	-
	among Tissues	1.57406e-05	***	Heart	14.4179	H-B	ns	14.5596	H-B	ns	14.5006	H-B	ns		No	-	-
	Interaction	0.171608	ns	Brain	14.4293	L-B	*	14.4211	L-B	*	14.5903	L-B	*		Yes	No	-
	Indiv within Pop	1.97192e-05	***
	Tissue by Indiv in Pop	0.735682	ns
Ubiq Cyto C red core II	among Pops.	0.649738	ns	Liver	13.1603	L-H	*	13.183	L-H	*	13.1629	L-H	ns		Yes	Yes	No
	among Tissues	0.00123725	**	Heart	13.4269	H-B	ns	13.5399	H-B	ns	13.278	H-B	ns		No	-	-
	Interaction	0.469763	ns	Brain	13.4056	L-B	ns	13.4119	L-B	ns	13.3262	L-B	ns		No	-	-
	Indiv within Pop	8.32202e-06	***
	Tissue by Indiv in Pop	0.112067	ns
Ubiq Cyto C red Fe S	among Pops.	0.367683	ns	Liver	13.3227	L-H	ns	13.3572	L-H	ns	13.5724	L-H	ns		No	-	-
	among Tissues	0.302633	ns	Heart	13.2699	H-B	ns	13.1421	H-B	ns	13.4596	H-B	ns		No	-	-
	Interaction	0.782839	ns	Brain	13.3779	L-B	ns	13.1822	L-B	ns	13.4568	L-B	ns		No	-	-
	Indiv within Pop	7.97323e-05	***
	Tissue by Indiv in Pop	0.185512	ns
Ubiq Cyto C red I	among Pops.	0.703429	ns	Liver	13.7903	L-H	ns	13.6398	L-H	*	13.8372	L-H	*		Yes	Yes	No
	among Tissues	0.00014645	***	Heart	14.0555	H-B	ns	14.1938	H-B	ns	14.2866	H-B	ns		No	-	-
	Interaction	0.508664	ns	Brain	13.9587	L-B	ns	13.8944	L-B	ns	14.0281	L-B	ns		No	-	-
	Indiv within Pop	9.86343e-08	***
	Tissue by Indiv in Pop	0.033801	*
Ubiq Cyto C red III VII 9.5kDa	among Pops.	0.0935955	ns	Liver	13.1904	L-H	*	13.6593	L-H	ns	13.3541	L-H	*		Yes	Yes	No
	among Tissues	0.00145668	**	Heart	14.033	H-B	ns	14.4065	H-B	ns	14.3535	H-B	ns		No	-	-
	Interaction	0.976616	ns	Brain	13.6298	L-B	ns	13.9378	L-B	ns	13.7849	L-B	ns		No	-	-
	Indiv within Pop	0.0147874	*
	Tissue by Indiv in Pop	0.000224326	***
UDP galactose 4 epimerase	among Pops.	0.777376	ns	Liver	13.0583	L-H	ns	12.936	L-H	ns	12.9651	L-H	ns		No	-	-
	among Tissues	0.0365174	*	Heart	13.0175	H-B	ns	12.8847	H-B	ns	12.8024	H-B	*		Yes	Yes	No
	Interaction	0.322609	ns	Brain	13.0211	L-B	ns	13.0834	L-B	ns	13.0743	L-B	ns		No	-	-
	Indiv within Pop	0.00149585	**
	Tissue by Indiv in Pop	0.521286	ns
uricase	among Pops.	0.755803	ns	Liver	13.9647	L-H	*	14.8724	L-H	*	14.6576	L-H	*		Yes	No	-
	among Tissues	2.88449e-06	***	Heart	12.9582	H-B	ns	12.8521	H-B	ns	12.7642	H-B	ns		No	-	-
	Interaction	0.137423	ns	Brain	13.1608	L-B	ns	12.8654	L-B	*	13.1184	L-B	*		Yes	Yes	No
	Indiv within Pop	0.101837	ns
	Tissue by Indiv in Pop	0.314818	ns
